# Supplementary material for: Allosteric ensembles elucidate mechanisms of inhibition in the human soluble epoxide hydrolase
Source: Commun Biol. 2026 May 5;9:931. doi: 10.1038/s42003-026-10100-7 (PMC13350973; doi:10.1038/s42003-026-10100-7)
Supplement: Supplementary file 2 — Supplementary data [file 42003_2026_10100_MOESM2_ESM.xlsx]

## Sheet: Figure3A
Residue 230	Residue 231	Residue 232	Residue 233	Residue 234	Residue 235	Residue 236	Residue 237	Residue 238	Residue 239	Residue 240	Residue 241	Residue 242	Residue 243	Residue 244	Residue 245	Residue 246	Residue 247	Residue 248	Residue 249	Residue 250	Residue 251	Residue 252	Residue 253	Residue 254	Residue 255	Residue 256	Residue 257	Residue 258	Residue 259	Residue 260	Residue 261	Residue 262	Residue 263	Residue 264	Residue 265	Residue 266	Residue 267	Residue 268	Residue 269	Residue 270	Residue 271	Residue 272	Residue 273	Residue 274	Residue 275	Residue 276	Residue 277	Residue 278	Residue 279
6.870038648532838	5.306431864348974	3.9535730960789204	3.543689227717946	3.144708728158695	2.639381417889129	1.78169	1.0688536108625346	0.8946363099346473	0.7894748383679953	0.8182320063000241	0.6961957176848833	0.7091429920682661	0.7012110874045934	0.722871	0.8224888990498475	1.0082914660420466	0.988171	0.6763179205445016	0.7061807439530458	0.6124595635110632	0.5855471801647945	0.517174	0.5113617728729162	0.5395897364086589	0.5154945760564428	0.6251221103478586	0.7309420946125796	0.9023187475684675	0.7047910517203572	0.5321650856860618	0.45454998233345706	0.4249510065861498	0.41467507342875654	0.399467	0.4275973791701633	0.5894529959688555	0.48119319332600446	0.5155476515143683	0.5753996478898892	0.6209149873026564	0.557313	0.5135049455265267	0.568608	0.49107430532761465	0.5773423975011538	0.6308525044537856	0.5293443298966699	0.5153374910379053	0.5990705294764509
7.220307514924077	5.571077680584425	4.169597514520524	3.65784	3.313710616980811	2.7010939985922198	1.7090706046282316	1.0471644855768354	0.8972728464328187	0.8003867746570182	0.8085679521967519	0.6948009123194058	0.7075218164767829	0.6937099522445999	0.7172752404419276	0.822177	1.014628606204364	1.1807974269823525	0.7640714482686167	0.720254	0.6186241691853449	0.5895704257086666	0.5083310297973468	0.4979138803513349	0.5253902521311922	0.5149971815520192	0.6273257458022532	0.7278080377431498	0.8947815464491953	0.6972243668549523	0.5236879332450235	0.44590255454190914	0.41492150069126743	0.40993059183394465	0.39753843074473094	0.4292871513106948	0.6016538660723431	0.4987782873228818	0.530413	0.5606695721952368	0.5994173206764639	0.5615470341406665	0.5185887037454961	0.5671151280039018	0.5025912719515381	0.5898466551307532	0.6296008378011194	0.5265651249977192	0.5201368485839709	0.5975628272827328
7.256685596740446	5.690745677472049	4.44027	3.876408588003321	3.4065080075900798	2.8419543775973053	1.8683434275920412	1.0921939790737443	0.9086956954230941	0.8254510727048767	0.833792	0.7035070117875476	0.7133698271768523	0.6903898895198786	0.7201839122450743	0.8115285403024411	1.0330322440137198	0.990676	0.6690135469796239	0.6797515381764573	0.6378482621095372	0.6154546046485647	0.5126147962576464	0.5284530869843103	0.5586061127831851	0.5428765331370647	0.6499422971302724	0.7574503109901765	0.9257037061193971	0.7303767053340083	0.5500201495522874	0.4625848108702308	0.4293800889096676	0.4193998520772636	0.40490801433174894	0.44077295064828503	0.5845401656141459	0.5223439181582564	0.5823432114235707	0.614991	0.6827020666468494	0.5877591832284645	0.5743188565005904	0.6063636541778573	0.509024	0.6240640173856311	0.6541706785812469	0.5324973495720385	0.5309375770979966	0.6073208498148871
7.849991619375832	6.436006636145039	5.017508621359175	4.291653439257718	3.5995024209909476	2.9399061780199682	1.9089790123593884	1.0911795303587601	0.8889359669858238	0.822016	0.8484763236142512	0.7424803957049789	0.754068	0.739234	0.7516	0.851159	1.05086	1.1092599524132192	0.747553	0.7331983616772958	0.6603302510340873	0.6282693076330893	0.517424	0.5061396360593506	0.5354576014471729	0.51995	0.6349932112060568	0.7495531368260538	0.9254563083784575	0.7251913824043985	0.5403509752046927	0.4501427695981531	0.418651	0.4094873248825142	0.39816234983549176	0.43512360817892054	0.5937237086567759	0.5157517026450763	0.5578599083781945	0.6029125098078769	0.6401357908198838	0.5696674183897443	0.5355696315759234	0.5895774676033498	0.49560035889505083	0.5799666384273894	0.6485248295145761	0.556309	0.5316764170604491	0.615214
7.404549630195279	5.816900044228883	4.728292643998929	3.830636601850732	3.1746789610825097	2.574426358636885	1.6688684200739785	1.026416910832958	0.893729	0.8331442810603559	0.854907	0.7408315300313132	0.7443996265756745	0.7367691711800316	0.7599830889957992	0.8736463437612006	1.0733902315186201	1.0791967822436526	0.7610843749659183	0.7610336004077527	0.6883019369646317	0.6507988881734522	0.5217976980787044	0.5365788576754953	0.5666351371655205	0.5521919948308547	0.658146	0.7753659478258381	0.952042	0.755895	0.5734587692398965	0.49209094666185066	0.4610410094539751	0.46261794164177156	0.4830974128658174	0.5567081239871914	0.7239112475186242	0.5816932173348468	0.704268	0.7366476503924216	0.7246668686940416	0.6562679963205914	0.5833762198334482	0.7127546966551813	0.587705	0.604716	0.7358390583696842	0.6122975566530042	0.5520999325589363	0.6115730590528416
7.044905115237249	5.563468165842573	4.441192300595945	3.978852058643893	3.5713581097854674	2.9158212024790355	1.8871059718006415	1.0772588301500785	0.8818452775457453	0.8362919744510521	0.8544199033512596	0.7293504032336623	0.7401306885856538	0.7270908245975833	0.7264625867872472	0.8408819391858151	1.0605720200942768	1.069037359514771	0.7346512502105476	0.7651410228633033	0.699671	0.643739	0.5068748523804196	0.508799	0.5463173786038328	0.548194	0.6576905816210862	0.7568646556765007	0.9177421186027439	0.716099	0.5405027338005796	0.4575220751817925	0.42361137146137723	0.41836899944606776	0.40678616055240163	0.44524810382935753	0.6027419469264678	0.5257683466158247	0.5639022244946169	0.5513439158290963	0.6388658369027472	0.6001382583296305	0.5785072741616853	0.5917916428514829	0.5109809607149267	0.6352545173767087	0.712443	0.5970485711578915	0.5612915096546508	0.6421005449532615
[truncated: 268 more columns]

## Sheet: Figure3C
system	Tunnel_Name	real_length
control	336	10.257607421050654
control	336	16.473633817102336
control	336	15.820557798529256
control	336	17.38547177051153
control	336	18.822055511048188
control	336	13.010811208747254
control	336	15.244043034189266
control	336	11.766
control	336	15.946200018795324
control	336	18.531201777225025
control	336	17.372903808961592
control	336	9.824130908530996
control	336	11.112955518077769
control	336	11.622379708283288
control	336	17.16150656433313
control	336	8.814754541168002
control	336	12.659355804039748
control	336	15.67636013262272
control	336	13.208720874152728
control	336	9.749986226460482
control	336	13.329257158199136
control	336	11.250485570428202
control	336	5.4366761008611375
control	336	8.694690736644537
control	336	15.271491137357335
control	336	21.487035820356635
control	336	15.570376496796053
control	336	14.065604414235183
control	336	15.42724296370952
control	336	5.726689401013944
control	336	14.76010561160232
control	336	14.532823783976756
control	336	15.139550805542184
control	336	5.275500986605177
control	336	11.756201811564225
control	336	14.55080172811633
control	336	17.972965632256614
control	336	22.862430679332014
control	336	11.195799136963124
control	336	7.255244861900651
control	336	17.071271638651222
control	336	14.171158480526811
control	336	17.119008462324786
control	336	17.119373730952123
control	336	11.660182608738788
control	336	17.982819205686727
control	336	4.471474620295971
control	336	16.65192530782287
control	336	18.04132083986747
control	336	5.632017607024722
control	336	4.348503741715679
control	336	18.96958000562171
control	336	12.405965759192656
control	336	13.670687487599322
control	336	15.246164602562382
control	336	16.342457088116255
control	336	5.723160419369205
control	336	14.562732307785994
control	336	7.913554318062355
control	336	14.14043658501505
control	336	14.714557565859993
control	336	16.685715348419535
control	336	13.114216715000005
control	336	15.17832626613508
control	336	8.325807575050307
control	336	18.34147430216114
control	336	15.557918832428458
control	336	13.742389483600965
control	336	16.610368597026287
control	336	17.169008669345462
control	336	14.19238982000299
control	336	14.531575033193327
control	336	4.340445986112192
control	336	12.809214167108737
control	336	14.13035240281765
control	336	17.974008591532474
control	336	8.386440866280411
control	336	14.599938927195367
control	336	15.274503271241397
control	336	15.596374900729684
control	336	13.025149340195318
control	336	14.861885389676798
control	336	16.461440945640554
control	336	8.59964
control	336	7.841568668515484
control	336	10.13055144086789
control	336	9.792928648663194
control	336	15.744563945621964
control	336	10.794337250518062
control	336	12.855269980510515
control	336	16.97721249632576
control	336	3.420899458803756
control	336	16.159373328082506
control	336	14.00268921267138
control	336	19.500465077376617
control	336	14.527325127835226
control	336	13.648522961649594
control	336	14.622428062953022
control	336	15.111837297117589
control	336	4.403666347016598
control	336	17.652369007867097
control	336	6.818682881610635
control	336	12.320104504847066
control	336	13.98406427309506
control	336	14.74537587210289
control	336	21.331297695369955
control	336	11.100001283727437
control	336	12.681907090827872
control	336	20.588124027896185
control	336	10.806330242584243
control	336	15.197819896672268
control	336	11.232966431931164
control	336	6.62553
control	336	13.166681066056745
control	336	11.719131470105584
control	336	12.745036555581882
control	336	18.63062726902405
control	336	12.718343271417956
control	336	17.62654659905282
control	336	13.18645257631189
control	336	15.008833729816148
control	336	8.213310712449896
control	336	18.35684736294183
control	336	14.980827853154269
control	336	13.619583632776532
control	336	11.738931834514796
control	336	16.676377416802822
control	336	16.021440377078637
control	336	17.93044309856021
control	336	17.491978773175685
control	336	17.520404365876733
control	336	15.16652735768361
control	336	10.15947470951747
control	336	12.729087687233092
control	336	15.174666136330888
control	336	18.93060310321408
control	336	12.77107609209518
control	336	0
control	336	8.834757583243032
control	336	18.064630713692537
control	336	11.157655280030346
control	336	13.854168283888956
control	336	8.878046518254536
control	336	18.85743066972024
control	336	14.299607149348349
control	336	0
control	336	12.220591788678831
control	336	9.761289156572824
control	336	17.66072504487874
control	336	16.303521847372576
control	336	11.766583723887363
control	336	12.614843265213372
control	336	25.193189720909157
control	336	12.591780106231113
control	336	7.2588402342240865
control	336	15.304075735127627
control	336	7.187112545696384
control	336	17.96711801492055
control	336	14.226584487350465
control	336	15.374082295363989
control	336	13.913178980589633
control	336	20.521231300337703
control	336	7.756913780548959
control	336	13.197923666650633
control	336	13.540155764215294
control	336	14.173856017916291
control	336	12.331627940707529
control	336	14.95802276721211
control	336	15.6387
control	336	18.889347776878488
control	336	19.966550029000715
control	336	13.59660352189088
control	336	6.868308168989778
control	336	18.048912171113173
control	336	14.737817403292514
control	336	15.485260734571126
control	336	13.58978802202227
control	336	19.645981259666303
control	336	14.071761544746094
control	336	20.89377470290466
control	336	16.560220215478207
control	336	11.294621134568942
control	336	12.736127769360888
control	336	15.529570335877182
control	336	11.792424382549562
control	336	10.727794284878764
control	336	9.306786435317806
control	336	6.893709623894141
control	336	10.227958128655455
control	336	6.365978831985553
control	336	10.940597130257297
control	336	5.920522068484971
control	336	3.8870597302147023
control	336	13.65234971838241
control	336	5.4696
control	336	14.38680226892287
control	336	15.607839751195517
control	336	19.61557871612057
control	336	19.783738944068155
control	336	19.78795435015961
control	336	19.64296210415671
control	336	13.488751646325271
control	336	13.190525098955344
control	336	7.290550210632304
control	336	14.082727219540864
control	336	13.148331337035792
control	336	0
control	336	26.277792813953816
control	336	18.923191956532936
control	336	8.899367467262563
control	336	20.90058134876794
control	336	7.184869273119076
control	336	15.02762658375708
control	336	7.303638712183346
control	336	16.172666335665138
control	336	22.90909905317171
control	336	6.238358754720755
control	336	15.546186785365846
control	336	9.638057449747553
control	336	17.03438327641642
control	336	14.292124157276174
control	336	15.2976
control	336	16.284566513062245
control	336	6.465453578302657
control	336	17.846727165127866
control	336	16.224141134258126
control	336	13.7967
control	336	10.35994381480119
control	336	0
control	336	15.501440193387207
control	336	14.12539326264431
control	336	23.474374533162823
control	336	6.342120789793102
control	336	23.45880304053731
control	336	19.099573371433376
control	336	8.256555435291927
control	336	11.107686176386636
control	336	8.578003168117858
control	336	15.69790846104254
control	336	9.266445388156642
control	336	23.74517913607362
control	336	14.82302322299701
control	336	19.335197030938097
control	336	19.860806101782675
control	336	14.580529827988563
control	336	11.519728798467504
control	336	14.787305487931482
control	336	9.29567
control	336	12.530110480274304
control	336	8.356613293770287
control	336	21.733295881724775
control	336	15.814000498773703
control	336	12.773368811563047
control	336	12.239408627245682
control	336	14.604842447556964
control	336	11.72282871483108
control	336	14.110772606743163
control	336	12.1315
control	336	23.53148107237947
control	336	15.962325154432156
control	336	14.78274535835528
control	336	15.704386206481727
control	336	19.55611701552569
control	336	9.802051284149284
control	336	14.744632768277892
control	336	13.470954579819487
control	336	6.218404157043486
control	336	1.4291283660830807
control	336	18.285767650861423
control	336	13.785330855083926
control	336	15.98271256956957
control	336	26.82082830217671
control	336	17.51087176650999
control	336	19.176629845535995
control	336	16.893086497738135
control	336	14.848194301162176
control	336	14.261764176222872
control	336	0
control	336	15.147977007244652
control	336	14.529015605797788
control	336	14.045626365523985
control	336	8.199573135055559
control	336	18.65626823119158
control	336	23.692394802121942
control	336	23.42671201329345
control	336	15.585010413803904
control	336	19.900012581514204
control	336	0
control	336	16.56108173262194
control	336	16.206423689065115
control	336	10.532798672157696
control	336	9.247752959732347
control	336	7.930544411573474
control	336	9.732093121087663
control	336	15.474424653149768
control	336	15.528237951895491
control	336	18.18377961140621
control	336	13.109013458531765
control	336	0
control	336	5.401196554293048
control	336	5.300796093164316
control	336	9.17992
control	336	0
control	336	17.68949809536888
control	336	0
control	336	4.294863184384175
control	336	23.79550356015392
control	336	17.517274758576235
control	336	20.373865466130027
control	336	6.168577582344295
control	336	6.883219865944501
control	336	16.88113832554261
control	336	17.424836078769257
control	336	17.51581404083654
control	336	16.79405051920453
control	336	17.11134415056602
control	336	12.826597391223698
control	336	17.076745196498404
control	336	18.05207287432458
control	336	0
control	336	0
control	336	18.123849381055837
control	336	24.964366472345407
control	336	2.992209836530515
control	336	0
control	336	15.748776864273236
control	336	15.11165448584704
control	336	16.590306172888813
control	336	10.702470022965166
control	336	14.026054338096069
control	336	25.20057555176425
control	336	17.543597723555465
control	336	24.914410202913583
control	336	25.76627479422423
control	336	15.604382635765564
control	336	18.45222584945792
control	336	19.00623555998383
control	336	21.601658851644377
control	336	14.590822196014429
control	336	0
control	336	12.378310865464227
control	336	16.913904522060992
control	336	25.99108374211404
control	336	16.11945357395916
control	336	24.385898102382683
control	336	0
control	336	0
control	336	20.61555644481044
control	336	19.86259188821324
control	336	27.261221157355912
control	336	12.18841690666078
control	336	24.19731535863736
control	336	20.615109422970907
control	336	22.912629568166533
control	336	13.181936159819266
control	336	23.019554570525184
control	336	25.1315
control	336	18.087798645141717
control	336	8.704593615821588
control	336	16.638745719107984
control	336	23.525092233480727
control	336	34.81152296344154
control	336	2.997340889671914
control	336	1.9999609122726167
control	336	13.82185729210465
control	336	22.40014131474942
control	336	17.09613806382463
control	336	27.731438560558043
control	336	15.497720073669107
control	336	10.802385411655315
control	336	28.21335849273372
control	336	18.82199746546321
control	336	13.640008687277817
control	336	0
control	336	19.08688693580818
control	336	0
control	336	17.895181848774126
control	336	21.76054786415791
control	336	15.064211496078888
control	336	18.4446
control	336	21.494822237718147
control	336	11.748564304966498
control	336	22.87209598377069
control	336	13.523560767964916
control	336	0
control	336	15.290255697703689
control	336	15.500674263543514
control	336	18.885348986132524
control	336	0
control	336	21.52785480771019
control	336	17.30560215936259
control	336	16.10305062238112
control	336	15.148468867846038
control	336	23.33322953770484
control	336	20.9575
control	336	17.0079
control	336	15.636387271365695
control	336	14.17460112257721
control	336	8.333527948876787
control	336	20.2994
control	336	19.072243248814537
control	336	13.600582975991829
control	336	16.04004303599495
control	336	20.727431477359943
control	336	7.390807849138289
control	336	27.4398
control	336	13.79687330622808
control	336	16.5453
control	336	0
control	336	7.376760550191738
control	336	13.09943277500309
control	336	27.899705229432797
control	336	0
control	336	15.529971367788086
control	336	19.387359941785412
control	336	23.86671662494318
control	336	23.239035279698296
control	336	12.161173857976918
control	336	11.09410754330664
control	336	14.694361869916037
control	336	32.56958850271029
control	336	16.95899530991672
control	336	26.76995990918261
control	336	0
control	336	26.347462106188384
control	336	14.695171133122953
control	336	3.920429237341886
control	336	22.988405719433473
control	336	23.449748867071794
control	336	21.151256961329512
control	336	0
control	336	6.81936
control	336	17.47098541402473
control	336	37.885148529471785
control	336	24.65768001795764
control	336	0
control	336	21.740984417328654
control	336	0
control	336	18.53185532730602
control	336	24.240464577377935
control	336	14.942418171119874
control	336	24.336880072294186
control	336	13.471036634515524
control	336	10.123990918288696
control	336	0
control	336	29.666511080954308
control	336	23.238684233969156
control	336	12.709003629501602
control	336	0
control	336	8.925955291164467
control	336	4.483182733122112
control	336	30.67838151907645
control	336	25.141384632185556
control	336	17.401230044131914
control	336	0
control	336	15.198095588510265
control	336	12.83867070005348
control	336	0
control	336	14.394463430482096
control	336	16.189721095147757
control	336	16.24577451867222
control	336	14.035497618397113
control	336	0
control	336	15.465111197008046
control	336	22.98657945486604
control	336	18.54826229109107
control	336	15.300337695450969
control	336	18.33538381845314
control	336	0
control	336	26.64821350169448
control	336	16.345769550021714
control	336	14.252820509854804
control	336	0
control	336	16.27294443911599
control	336	14.454518663191768
control	336	18.872267423784507
control	336	8.852354413295254
control	336	20.947950753928826
control	336	20.799112537005847
control	336	14.276021695452002
control	336	12.644089335862484
control	336	18.165214018614066
control	336	16.261974880539086
control	336	21.559807507199036
control	336	24.359569581003083
control	336	10.2509
control	336	12.776049604342736
control	336	7.867596188298757
control	336	3.787237259939335
control	336	20.752078645366904
control	336	15.469227999493418
control	336	24.74472433160892
control	336	16.742704475390543
control	336	18.78826547066147
control	336	10.316461144053456
control	336	0
control	336	17.13009944267647
control	336	3.887745732681154
control	336	0
control	336	0
control	336	18.43548267894949
control	336	16.655920544788327
control	336	13.002464890037963
control	336	0
control	336	25.4429
control	336	22.972939325630264
control	336	11.090731945132411
control	336	17.657784025820916
control	336	26.988298794198705
control	336	24.717946235636447
control	336	25.71206805054305
control	336	7.748713338362896
control	336	9.226667559197791
control	336	26.03053673387904
control	336	16.865974456373035
control	336	16.74011609691778
control	336	17.867904039747895
control	336	15.49912757784865
control	336	18.85436931739998
control	336	18.675087935355776
control	336	16.38124026819643
control	336	16.09737412990733
control	336	0
control	336	11.987016974481016
control	336	0
control	336	15.40384405253494
control	336	0
control	336	26.16655383776344
control	336	0
control	336	26.704315662891407
control	336	15.676167321956738
control	336	8.76261
control	336	18.81634939809091
control	336	28.991774852898725
control	336	13.122497756205435
control	336	26.99382329543166
control	336	27.06988575729109
control	336	16.552484300613582
control	336	21.30534532362649
control	336	26.63688250422474
control	336	28.76715612983847
control	336	26.652558261991384
control	336	26.04804680979639
control	336	24.413486389296224
control	336	24.511504507349557
control	336	0
control	336	0
control	336	26.9119
control	336	26.91612290310014
control	336	26.960967921257694
control	336	29.3056
control	336	15.080390051095598
control	336	24.46264507848688
control	336	23.16785052274609
control	336	14.095557474946322
control	336	0
control	336	14.682001504299295
control	336	16.783928355703345
control	336	3.4817030106333022
control	336	22.92107160654305
control	336	19.937790750119856
control	336	0
control	336	21.90884694426139
control	336	13.40785434918335
control	336	16.119300426508527
control	336	18.05006008092636
control	336	20.47740349657713
control	336	17.587764676043783
control	336	27.709247712874237
control	336	29.837494358817928
control	336	26.284499345199077
control	336	30.24650294708644
control	336	20.436874533333626
control	336	20.7635
control	336	29.25792620243208
control	336	15.88789369461898
control	336	0
control	336	20.83389962731548
control	336	23.00457234906888
control	336	25.439708296095574
control	336	12.204241274278218
control	336	30.876916943152665
control	336	0
control	336	0
control	336	14.998590189138936
control	336	19.349180584760717
control	336	0
control	336	0
control	336	27.890033580798377
control	336	22.472929496978285
control	336	14.662876965112789
control	336	0
control	336	25.558126303052955
control	336	14.69545386557332
control	336	16.364032377862088
control	336	0
control	336	15.317082630409953
control	336	14.970185143072037
control	336	20.519268878338384
control	336	23.8353
control	336	26.44370603014981
control	336	29.517943147131128
control	336	0
control	336	12.21809282660464
control	336	15.193358490582147
control	336	25.44459950749697
control	336	19.977216574832795
control	336	21.563468755750797
control	336	20.94519877569049
control	336	0
control	336	27.73623364995996
control	336	25.19926281076769
control	336	21.543551663001768
control	336	20.062054199603075
control	336	21.88773575598822
control	336	0
control	336	18.546261677072525
control	336	0
control	336	16.085848061565287
control	336	0
control	336	0
control	336	18.577744990237772
control	336	20.980035932186873
control	336	18.440662668206123
control	336	24.721425323216103
control	336	0
control	336	21.85624459068582
control	336	11.80886054230684
control	336	23.825342685535013
control	336	22.87550486767615
control	336	23.381540809226948
control	336	15.472384092335815
control	336	18.59068590967259
control	336	0
control	336	26.72533198948028
control	336	0
control	336	18.49408745747524
control	336	19.129272787039575
control	336	15.952931641450435
control	336	31.18120583025677
control	336	24.79079565384899
control	336	19.498487614516264
control	336	25.5443
control	336	30.15720094761214
control	336	22.39339020223515
control	336	19.601409203210956
control	336	0
control	336	0
control	336	16.428702804264965
control	336	17.54955897121313
control	336	23.803040442327298
control	336	28.69046250024186
control	336	14.562573546112466
control	336	17.460168110965665
control	336	0
control	336	21.182320947589208
control	336	15.721900439738624
control	336	23.854078927126672
control	336	19.711038236235257
control	336	20.813358014643224
control	336	21.98945017687496
control	336	0
control	336	0
control	336	22.711324983502568
control	336	10.070081887335672
control	336	23.830949065955533
control	336	18.937787622012554
control	336	0
control	336	6.935441050630968
control	336	21.786066875642444
control	336	0
control	336	21.884576158909983
control	336	19.733457795200184
control	336	22.01370588514998
control	336	0
control	336	14.23040414325408
control	336	28.038687799675785
control	336	20.82770097576608
control	336	14.084680522875429
control	336	0
control	336	4.1596795850051365
control	336	19.580605916768903
control	336	25.29762824200136
control	336	29.242769538270945
control	336	0
control	336	15.635959805336194
control	336	17.213151343100193
control	336	13.626978005366286
control	336	11.698607309415928
control	336	24.540638983617736
control	336	18.91445422321831
control	336	20.89315738088355
control	336	0
control	336	23.01068195132309
control	336	17.147492637267693
control	336	23.358175455760943
control	336	15.2023
control	336	19.528176066552252
control	336	15.54690445295604
control	336	25.955162142152577
control	336	19.388433542290656
control	336	29.761781543115696
control	336	0
control	336	21.935600832779688
control	336	0
control	336	0
control	336	0
control	336	0
control	336	13.779936526010465
control	336	22.4787
control	336	0
control	336	16.137126138033015
control	336	22.34707074047742
control	336	25.193292164919704
control	336	0
control	336	28.241547743740224
control	336	0
control	336	17.724021343549467
control	336	19.810787803072245
control	336	0
control	336	24.405498073973575
control	336	0
control	336	3.927394336343239
control	336	22.26839353617381
control	336	16.513161193453623
control	336	7.800077386396421
control	336	19.355126999873768
control	336	41.98482162087521
control	336	22.078870014446128
control	336	22.95497389266819
control	336	0
control	336	10.751331417515416
control	336	17.476021291349884
control	336	14.915075107833788
control	336	0
control	336	0
control	336	22.02468011381899
control	336	16.977373839217396
control	336	27.76911905615055
control	336	0
control	336	20.479664945935447
control	336	10.855669316623338
control	336	0
control	336	25.319973103949017
control	336	13.132346147166382
control	336	23.85807142290503
control	336	0
control	336	0
control	336	23.71242363931842
control	336	21.508287645191707
control	336	0
control	336	21.236983559934867
control	336	21.150479640237727
control	336	33.47604281986657
control	336	0
control	336	27.03925789939386
control	336	23.90446650382577
control	336	26.2287
control	336	0
control	336	0
control	336	20.084459884304987
control	336	0
control	336	21.12811702897595
control	336	0
control	336	0
control	336	16.496419734793843
control	336	0
control	336	18.559024149438624
control	336	0
control	336	0
control	336	19.42948179789802
control	336	21.996673305625382
control	336	18.11769194961941
control	336	16.963784846133986
control	336	5.661951033287858
control	336	0
control	336	18.430031590081867
control	336	0
control	336	29.633284326598663
control	336	21.788297118502783
control	336	16.15757009488843
control	336	0
control	336	23.38422435587382
control	336	16.51963552598772
control	336	27.47325795731384
control	336	0
control	336	0
control	336	30.20546710652765
control	336	19.80844218927039
control	336	0
control	336	19.441794651949447
control	336	19.560603519909147
control	336	0
control	336	25.3001
control	336	16.995194888976556
control	336	17.905390508609464
control	336	3.8543209746111415
control	336	0
control	336	16.270989904529365
control	336	25.796692172345157
control	336	27.58673103200282
control	336	0
control	336	0
control	336	25.79683680664185
control	336	0
control	336	22.36554795029049
control	336	19.16617444030692
control	336	20.42472784464618
control	336	25.808329125219736
control	336	21.544056332394412
control	336	0
control	336	19.19575486793021
control	336	16.599163601670142
control	336	0
control	336	0
control	336	20.05794362031191
control	336	14.655341381399095
control	336	20.46014600523455
control	336	17.409626418088642
control	336	0
control	336	19.463983099180737
control	336	21.852038619854213
control	336	0
control	336	19.139029489368458
control	336	2.977214193869652
control	336	18.617701714643783
control	336	18.575003021833492
control	336	18.374970573272964
control	336	24.373585295451083
control	336	0
control	336	0
control	336	21.62866749260864
control	336	0
control	336	1.483876570320791
control	336	17.539156888360438
control	336	0
control	336	18.891658526031513
control	336	0
control	336	0
control	336	22.754160610081755
control	336	0
control	336	0
control	336	15.593823985410635
control	336	27.649020174888776
control	336	14.654223737396254
control	336	13.790706176324706
control	336	4.2716238637907455
control	336	24.372232554024716
control	336	0
control	336	17.611706739006088
control	336	23.01806053676662
control	336	19.99229255883312
control	336	15.797648343455457
control	336	0
control	336	14.082328116537404
control	336	0
control	336	0
control	336	15.590068832957504
control	336	12.1978
control	336	34.78718235023526
control	336	26.253688561518636
control	336	21.587135157535847
control	336	20.90552157947826
control	336	17.86550641116096
control	336	18.05343784400897
control	336	18.602715495670264
control	336	15.517830944772234
control	336	19.349830956552424
control	336	15.45084442099746
control	336	15.681798074707606
control	336	0
control	336	26.735955088645735
control	336	21.156847787420663
control	336	11.92082675805596
control	336	28.691536557060004
control	336	17.143336084842122
control	336	12.71831945792425
control	336	27.12216656056177
control	336	13.663655079660652
control	336	0
control	336	21.3738
control	336	20.311781845109504
control	336	17.0857
control	336	24.9852
control	336	21.598816585525807
control	336	16.634917537838348
control	336	27.092300215381663
control	336	21.92009155461692
control	336	21.451196921579395
control	336	28.596249348519024
control	336	26.20419978186193
control	336	15.76919477535924
control	336	23.416243267829863
control	336	12.225552279336434
control	336	25.590097299417376
control	336	20.47526068067258
control	336	21.014065564910386
control	336	18.39321188079347
control	336	0
control	336	16.52267535395852
control	336	23.23184715593521
control	336	16.39636560432201
control	336	27.623914357099945
control	336	24.34340494764267
control	336	26.165095826737215
control	336	25.543542904221734
control	336	15.514179055495733
control	336	16.19729590158593
control	336	17.742231518414535
control	336	21.700727257260983
control	336	0
control	336	0
control	336	18.023705626861062
control	336	15.793053230165263
control	336	0
control	336	13.557953920884216
control	336	14.203239156279867
control	336	20.36816956766782
control	336	15.34074521881768
control	336	6.088378264393366
control	336	5.435534619358529
control	336	16.239717302908236
control	336	15.112319666555836
control	336	16.323589985075426
control	336	0
control	336	23.099432044072163
control	336	25.60353796121672
control	336	12.78894020980341
control	336	0
control	336	0
control	336	0
control	336	0
control	336	15.734767438470511
control	336	0
control	336	26.63343997686318
control	336	17.504310815549918
control	336	20.068531947033097
control	336	22.412547099136383
control	336	33.9022
control	336	0
control	336	0
control	336	0
control	336	15.288914432066235
control	336	0
control	336	0
control	336	19.53627565046532
control	336	0
control	336	25.507296817068816
control	336	14.988016444770333
control	336	0
control	336	22.45242592158507
control	336	29.78637508299829
control	336	18.55646437203995
control	336	27.390039296503755
control	336	0
control	336	0
control	336	0
control	336	21.985778912612137
control	336	24.12480419585712
control	336	0
control	336	0
control	336	21.95559793067404
control	336	11.403112399114722
control	336	25.767211472288363
control	336	0
control	336	27.006775548246676
control	336	24.22039942586278
control	336	0
control	336	8.3384
control	336	13.668905636943345
control	336	25.325725217473497
control	336	23.222552366453456
control	336	8.267488477038523
control	336	21.232925733024164
control	336	10.140270612174922
control	336	0
control	336	27.907771800083477
control	336	23.857774432157488
control	336	11.805318832288457
control	336	11.526778328352863
control	336	0
control	336	27.898330169870828
control	336	19.3027
control	336	22.089322413461684
control	336	17.894798736624523
control	336	20.135559273093023
control	336	17.10280007828251
control	336	19.868800408107347
control	336	0
control	336	0
control	336	0
control	336	0
control	336	6.3942719613347965
control	336	20.789172412499497
control	336	20.995669762307624
control	336	11.817539653752132
control	336	23.0996
control	336	23.258640984618168
control	336	28.940425119904035
control	336	0
control	336	21.0648
control	336	0
control	336	16.166816838501983
control	336	0
control	336	20.204588708695127
control	336	0
control	336	0
control	336	18.214834041843694
control	336	20.0857
control	336	30.72759599256668
control	336	0
control	336	19.146064891672847
control	336	21.753534169613665
control	336	27.61840233474327
control	336	21.809060035440208
control	336	6.792177647988287
control	336	17.107596351438417
control	336	18.941723185723436
control	336	22.586303748149778
control	336	0
control	336	0
control	336	36.60603469537816
control	336	23.80440987389184
control	336	17.118948378866598
control	336	17.556472123390492
control	336	16.698761662356638
control	336	27.790907399836293
control	336	24.359385751064313
control	336	15.58204946228816
control	336	22.96229169774252
control	336	28.055778765868585
control	336	15.664898093893614
control	336	0
control	336	0
control	336	17.92962937693922
control	336	23.37752212487377
control	336	19.05558093297019
control	336	0
control	336	28.34962602587928
control	336	4.9614594908722305
control	336	22.45367565047425
control	336	27.647625086960623
control	336	26.002797335660247
control	336	18.69774060978387
control	336	24.90965425004226
control	336	0
control	336	17.54529439990808
control	336	25.627653065266404
control	336	17.25401381921084
control	336	23.179715988805885
control	336	0
control	336	21.8745
control	336	0
control	336	0
control	336	26.222536335305744
control	336	0
control	336	18.95230929383298
control	336	0
control	336	0
control	336	0
control	336	22.133238466679447
control	336	0
control	336	23.896117131701647
control	336	0
control	336	18.51426421982399
control	336	0
control	336	20.445807980962226
control	336	22.27360065613139
control	336	15.578988518485422
control	336	22.211705520447133
control	336	0
control	336	0
control	336	0
control	336	0
control	336	0
control	336	31.457427464378014
control	336	0
control	336	22.43741484353235
control	336	0
control	336	14.220890275714996
control	336	20.39913930287808
control	336	23.547301269445356
control	336	22.329085964590824
control	336	21.962751357644304
control	336	0
control	336	26.542614663077543
control	336	0
control	336	24.29448723809081
control	336	24.811027280804225
control	336	23.50859812537315
control	336	25.730159654524503
control	336	0
control	336	0
control	336	0
control	336	25.220104068444797
control	336	25.24311102170501
control	336	24.840450672792382
control	336	26.099201548370058
control	336	0
control	336	41.65606718709688
control	336	0
control	336	27.704928222396003
control	336	0
control	336	0
control	336	0
control	336	26.153095792184615
control	336	18.582210607202025
control	336	23.40705299912755
control	336	24.77039758104655
control	336	14.673446532498492
control	336	0
control	336	27.10397946597792
control	336	21.783568334150797
control	336	18.456410344384892
control	336	26.04793933795474
control	336	15.068782809057438
control	336	25.00256471735007
control	336	0
control	336	9.530570708711393
control	336	18.494625267553165
control	336	0
control	336	19.03418589124623
control	336	30.6434
control	336	14.859217488127063
control	336	27.47203868601594
control	336	22.72170467717434
control	336	30.53145487323353
control	336	20.831277664293697
control	336	16.943039041958897
control	336	18.53544980164058
control	336	0
control	336	0
control	336	13.525476693315673
control	336	13.571747538236318
control	336	0
control	336	18.34411838534096
control	336	18.819261169743832
control	336	0
control	336	0
control	336	0
control	336	0
control	336	0
control	336	12.140594372039098
control	336	0
control	336	29.780359069669355
control	336	0
control	336	27.729041382040087
control	336	0
control	336	0
control	336	11.940199441875668
control	336	26.159276612641527
control	336	0
control	336	0
control	336	0
control	336	0
control	336	12.69139325266391
control	336	0
control	336	25.86653957364659
control	336	0
control	336	24.898605512491063
control	336	15.231480448772968
control	336	15.545953406165928
control	336	21.859601802223747
control	336	21.07507340172057
control	336	14.1053
control	336	0
control	336	0
control	336	16.181085588672328
control	336	0
control	336	24.33053753759806
control	336	18.06530957846392
control	336	17.00554576056303
control	336	23.73373386915584
control	336	0
control	336	0
control	336	0
control	336	16.039952200782384
control	336	19.99678432236709
control	336	0
control	336	22.982818476760713
control	336	24.012018851086506
control	336	14.210224991776258
control	336	16.603169555682022
control	336	25.131661141485516
control	336	17.882309211652203
control	336	20.11675643098184
control	336	25.082072904003837
control	336	18.48093644179617
control	336	22.799519583176544
control	336	0
control	336	21.779859594580472
control	336	33.23869308955209
control	336	26.01264048153343
control	336	21.35106236501479
control	336	34.04501953631337
control	336	19.055
control	336	0
control	336	0
control	336	30.64369381630082
control	336	19.872989756204287
control	336	0
control	336	29.948410975907855
control	336	4.906219743723041
control	336	32.13728096798499
control	336	25.29395677791867
control	336	18.95136581619846
control	336	21.46691170242639
control	336	23.34799065866679
control	336	12.22276046887425
control	336	0
control	336	0
control	336	10.610552811496481
control	336	0
control	336	26.794650072225096
control	336	29.07297652979659
control	336	20.45974839973974
control	336	0
control	336	0
control	336	21.41113091178783
control	336	23.350219350139543
control	336	0
control	336	0
control	336	16.125261015998056
control	336	19.53200566779615
control	336	18.221608195685405
control	336	0
control	336	18.06541097732896
control	336	23.95821208160698
control	336	22.850775700158135
control	336	18.13416070390442
control	336	0
control	336	15.074726006921091
control	336	24.749959420795836
control	336	27.573251724634986
control	336	0
control	336	26.744777268544652
control	336	0
control	336	20.684091698516166
control	336	23.021189251396603
control	336	22.248540134231128
control	336	14.722509665496435
control	336	21.21216090777557
control	336	18.88576078166611
control	336	19.294521426623923
control	336	0
control	336	25.892676384741712
control	336	0
control	336	22.055818778407613
control	336	18.06544794808754
control	336	20.680309842473893
control	336	16.933506122785495
control	336	22.428154232034455
control	336	21.410058676123064
control	336	26.92557606755168
control	336	19.527562670963142
control	336	18.128458341738828
control	336	0
control	336	18.02284906226796
control	336	0
control	336	26.1276
control	336	22.541497192609075
control	336	0
control	336	18.907037825212072
control	336	0
control	336	20.920564517752595
control	336	24.88023839436711
control	336	19.19041777903215
control	336	29.812301194981018
control	336	20.078133241499916
control	336	28.823254098067213
control	336	0
control	336	0
control	336	18.050035086940618
control	336	15.954038526895165
control	336	0
control	336	14.256289037894897
control	336	22.399907763861417
control	336	20.387742171015585
control	336	0
control	336	21.51035290883883
control	336	13.472497604348948
control	336	5.858729161322312
control	336	20.87914863575422
control	336	18.180672050466026
control	336	0
control	336	0
control	336	21.410470837243384
control	336	0
control	336	15.178207069381624
control	336	23.74634372405797
control	336	17.684006449823833
control	336	0
control	336	27.218804467022743
control	336	0
control	336	28.10939385175728
control	336	15.848357348581796
control	336	16.11883795199431
control	336	22.97823618170469
control	336	0
control	336	28.688866115293877
control	336	17.17179867528085
control	336	0
control	336	25.157224488539587
control	336	20.13117281308818
control	336	19.609941530657125
control	336	13.63042928491718
control	336	18.114691396586473
control	336	26.918292007353237
control	336	24.169770803696743
control	336	24.011107937149973
control	336	0
control	336	0
control	336	0
control	336	0
control	336	22.90136846052927
control	336	20.901485680603585
control	336	0
control	336	0
control	336	25.25774762072574
control	336	17.68818953470861
control	336	0
control	336	24.165827281140608
control	336	0
control	336	0
control	336	18.492922116538253
control	336	13.170569866515203
control	336	0
control	336	0
control	336	7.392305639075205
control	336	0
control	336	17.846080973902172
control	336	0
control	336	16.23539184889614
control	336	0
control	336	0
control	336	27.742548973925032
control	336	0
control	336	20.14096461819208
control	336	0
control	336	20.863567447495942
control	336	26.04116854365999
control	336	24.544247111179057
control	336	18.475225443144065
control	336	0
control	336	22.42316366748613
control	336	18.65676309559591
control	336	18.833292566827133
control	336	27.86091115230481
control	336	18.60181505319783
control	336	20.534442223784453
control	336	19.8197
control	336	0
control	336	0
control	336	0
control	336	22.395505528644367
control	336	0
control	336	0
control	336	0
control	336	0
control	336	0
control	336	29.423033568999163
control	336	0
control	336	0
control	336	21.17525111236119
control	336	19.96730337308546
control	336	20.829735453786288
control	336	0
control	336	27.05280267254646
control	336	17.54826973248246
control	336	28.430939923831072
control	336	16.211773381142063
control	336	20.92100438350548
control	336	18.565425975190916
control	336	15.73829535024026
control	336	0
control	336	5.791713127896849
control	336	16.246567771822942
control	336	16.989871521519134
control	336	25.918000526286093
control	336	12.769038411054233
control	336	28.743663023334804
control	336	20.83558598009419
control	336	0
control	336	24.705780754542207
control	336	20.0936
control	336	24.707151735484132
control	336	0
control	336	20.15671257079697
control	336	26.00642699028742
control	336	26.671943044116965
control	336	20.587273730084895
control	336	21.519488782457028
control	336	22.588315880923467
control	336	19.971002290589624
control	336	19.028331002318087
control	336	0
control	336	23.399753038086818
control	336	15.57788936205038
control	336	0
control	336	19.596675658804298
control	336	0
control	336	6.734655670761086
control	336	19.57733046709381
control	336	11.305812037065024
control	336	0
control	336	0
control	336	27.377559734669212
control	336	23.443326099872532
control	336	23.408750741901997
control	336	21.0412
control	336	0
control	336	0
control	336	21.005207863068694
control	336	0
control	336	21.349567949636953
control	336	17.467212257555417
control	336	26.40625924007755
control	336	24.009979146966938
control	336	0
control	336	0
control	336	14.321048359431662
control	336	0
control	336	23.014400800946124
control	336	0
control	336	18.45520290151443
control	336	23.43876558374123
control	336	18.27179023047885
control	336	0
control	336	17.677637749402848
control	336	0
control	336	0
control	336	24.53177392250021
control	336	25.178376003069925
control	336	23.39692886632863
control	336	0
control	336	0
control	336	0
control	336	0
control	336	0
control	336	0
control	336	0
control	336	0
control	336	0
control	336	0
control	336	19.362018233534457
control	336	21.159655314627553
control	336	21.097414442625713
control	336	19.35742265185719
control	336	12.747020553345036
control	336	0
control	336	37.280554279984706
control	336	15.142532617836832
control	336	23.44087066951748
control	336	0
control	336	29.379127895546507
control	336	23.44589768777752
control	336	22.225527678948424
control	336	25.437481896790175
control	336	24.78465466973866
control	336	26.81341363694308
control	336	0
control	336	21.965930532662913
control	336	18.91068994404276
control	336	20.828989580716183
control	336	19.05988280816099
control	336	0
control	336	26.074461329473618
control	336	25.51383434468289
control	336	9.305919237908244
control	336	27.333323535115703
control	336	24.388450141613536
control	336	22.485337270661564
control	336	16.191329571021658
control	336	0
control	336	0
control	336	0
control	336	23.67967237284195
control	336	23.135122582348625
control	336	16.990192637867885
control	336	19.04610501151522
control	336	22.536265387884736
control	336	20.64441167016668
control	336	17.179328888519105
control	336	13.66392105968574
control	336	0
control	336	23.36355802317643
control	336	20.487914666930656
control	336	18.105311306352252
control	336	0
control	336	0
control	336	18.088702608636684
control	336	24.23054328264709
control	336	23.40553066934594
control	336	22.764311541662547
control	336	0
control	336	21.826039880958664
control	336	25.62619091353675
control	336	15.673250731624314
control	336	24.852544103322803
control	336	25.628943325973513
control	336	0
control	336	16.519440278301357
control	336	0
control	336	20.87010064978482
control	336	0
control	336	7.957596913365776
control	336	27.456800521757824
control	336	8.76803
control	336	0
control	336	22.051990745542877
control	336	16.95555704420122
control	336	27.68928812407629
control	336	22.593986744463702
control	336	24.742151503581912
control	336	0
control	336	11.404865950262042
control	336	0
control	336	0
control	336	26.31154333670693
control	336	30.486664446133563
control	336	16.041895682979238
control	336	19.043197206691865
control	336	30.17567251510267
control	336	24.580603902946972
control	336	9.259234463600745
control	336	5.418379176294367
control	336	33.90782933110498
control	336	0
control	336	20.190419537043272
control	336	24.799790266309707
control	336	23.108172091964615
control	336	9.231736642086725
control	336	14.300191454052143
control	336	0
control	336	24.82081308878027
control	336	0
control	336	22.114042864353532
control	336	0
control	336	27.020589925556298
control	336	0
control	336	0
control	336	24.62647384449659
control	336	0
control	336	22.77372301812859
control	336	18.799799881658643
control	336	0
control	336	21.313532029249775
control	336	0
control	336	39.99120252342619
control	336	28.371968546098003
control	336	0
control	336	0
control	336	19.57203679266493
control	336	23.792853354239877
control	336	0
control	336	0
control	336	16.1649
control	336	12.234779567988973
control	336	0
control	336	22.847956995657643
control	336	20.418689953355248
control	336	26.852318199150375
control	336	0
control	336	25.535683264949817
control	336	26.827055553328716
control	336	27.855619151452263
control	336	5.868691433076717
control	336	18.57354815536396
control	336	0
control	336	0
control	336	26.47143158115894
control	336	0
control	336	0
control	336	0
control	336	0
control	336	26.016983968715824
control	336	0
control	336	22.75508913995568
control	336	0
control	336	0
control	336	24.11916833696771
control	336	28.795494697884603
control	336	19.420478489581132
control	336	0
control	336	27.566378567495832
control	336	0
control	336	0
control	336	22.668131419310573
control	336	25.790337270480016
control	336	0
control	336	19.774453778177623
control	336	8.74963
control	336	20.39664465062798
control	336	0
control	336	21.30988576311283
control	336	21.227565684204613
control	336	26.573631593979577
control	336	0
control	336	18.397686753519498
control	336	26.601818194272052
control	336	0
control	336	0
control	336	17.16582485332749
control	336	0
control	336	0
control	336	0
control	336	23.14653234568724
control	336	0
control	336	20.48874148426704
control	336	24.714718257630388
control	336	18.600494336982596
control	336	18.971631559247175
control	336	24.460017470677663
control	336	24.32153767099915
control	336	0
control	336	0
control	336	8.792905988429998
control	336	19.363833475583036
control	336	26.83176611252116
control	336	23.709002581419632
control	336	0
control	336	25.17943322080516
control	336	24.685877904536085
control	336	0
control	336	22.70995282723871
control	336	0
control	336	0
control	336	16.5121
control	336	0
control	336	24.722574216755216
control	336	21.41265570414087
control	336	26.41542388006442
control	336	28.204354048677718
control	336	0
control	336	0
control	336	6.449773216773174
control	336	0
control	336	17.667336307499358
control	336	29.24460888650342
control	336	4.886660695305472
control	336	0
control	336	25.13890706429225
control	336	0
control	336	13.3514
control	336	30.635808767840572
control	336	26.586167079017414
control	336	27.391201392858772
control	336	26.07068067255793
control	336	0
control	336	26.989099792432224
control	336	0
control	336	24.876451853531925
control	336	26.721657737705304
control	336	16.912017487298055
control	336	0
control	336	10.558687762435955
control	336	25.22193059692575
control	336	26.18583207703531
control	336	10.3337
control	336	29.522794964428268
control	336	28.631871281680052
control	336	23.295366181259084
control	336	28.343285030603933
control	336	33.51105849420129
control	336	0
control	336	0
control	336	0
control	336	22.74910486298232
control	336	28.06237532400438
control	336	14.682327722365429
control	336	28.442494638663245
control	336	18.47
control	336	19.1189
control	336	21.730911453674143
control	336	26.793322145181044
control	336	21.95098212818665
control	336	19.817074112280075
control	336	14.015943644448084
control	336	23.066687659591125
control	336	0
control	336	21.490042636416923
control	336	25.436787100413724
control	336	26.52020095755916
control	336	0
control	336	0
control	336	29.068344318522577
control	336	0
control	336	0
control	336	0
control	336	22.670872254887996
control	336	20.815901094022728
control	336	0
control	336	0
control	336	26.821491162616965
control	336	10.291273379315818
control	336	0
control	336	0
control	336	16.44499094744535
control	336	0
control	336	14.109393966838754
control	336	27.681310118185163
control	336	0
control	336	22.284822162934567
control	336	16.722299521035293
control	336	0
control	336	16.606476240849577
control	336	19.651356570434515
control	336	18.97505094087566
control	336	0
control	336	21.615306297984095
control	336	27.33520893357925
control	336	0
control	336	0
control	336	6.389929752104824
control	336	27.842474013231698
control	336	0
control	336	0
control	336	0
control	336	0
control	336	17.41952264218381
control	336	22.615442148304524
control	336	23.786906781772903
control	336	33.09580947922478
control	336	0
control	336	0
control	336	0
control	336	0
control	336	0
control	336	26.252733745793023
control	336	0
control	336	13.188427650281517
control	336	0
control	336	0
control	336	0
control	336	25.01401732903281
control	336	0
control	336	22.991821577778406
control	336	19.90048780500965
control	336	21.247155637003985
control	336	16.71515425085213
control	336	23.035080717089137
control	336	24.888765953703704
control	336	0
control	336	19.68216618991498
control	336	19.15690006609644
control	336	0
control	336	10.9968
control	336	25.949603019908544
control	336	21.289245657773805
control	336	20.468518354839382
control	336	23.82446738642587
control	336	27.77811186557932
control	336	0
control	336	24.16794925220882
control	336	20.573678060265472
control	336	21.805808924096052
control	336	17.387580837737712
control	336	32.466576417921125
control	336	0
control	336	0
control	336	25.351155640205263
control	336	0
control	336	0
control	336	0
control	336	23.89400831014928
control	336	0
control	336	21.34930647987273
control	336	0
control	336	22.924351175046304
control	336	19.89900709470811
control	336	0
control	336	30.88157677339997
control	336	0
control	336	25.787060324413936
control	336	26.926484372032245
control	336	26.82849727074828
control	336	28.605350438456497
control	336	22.41782190974623
control	336	12.704652902212402
control	336	23.429788732299933
control	336	0
control	336	35.9362
control	336	24.677763268675108
control	336	0
control	336	17.42871830398109
control	336	17.3643
control	336	0
control	336	22.917793800556787
control	336	25.71903277494461
control	336	26.3324
control	336	19.602533957163512
control	336	20.60549165894727
control	336	0
control	336	25.435195702501527
control	336	0
control	336	23.21932504833932
control	336	0
control	336	0
control	336	0
control	336	0
control	336	0
control	336	0
control	336	12.307704061651538
control	336	0
control	336	0
control	336	16.6526
control	336	31.25699054942561
control	336	0
control	336	16.538358059450132
control	336	15.713462450572525
control	336	15.223290424893332
control	336	0
control	336	23.880825025658403
control	336	17.049221945836184
control	336	26.141133529626146
control	336	23.337171120512068
control	336	0
control	336	21.10772424955802
control	336	20.00848277769357
control	336	6.783807238792957
control	336	19.078003692987775
control	336	0
control	336	28.09723522732563
control	336	0
control	336	26.06057854695184
control	336	10.548593230243016
control	336	0
control	336	25.74965177401934
control	336	0
control	336	23.39467216489056
control	336	0
control	336	10.81876593002093
control	336	16.911282983860144
control	336	16.01235904152338
control	336	26.54759746662466
control	336	25.577962256005673
control	336	0
control	336	0
control	336	0
control	336	13.273321646684908
control	336	23.50820006371732
control	336	17.854920602628162
control	336	21.84920615749153
control	336	0
control	336	23.70043109085567
control	336	17.301799162267194
control	336	20.526402408756457
control	336	23.524455542636534
control	336	0
control	336	0
control	336	23.078016944301403
control	336	26.25043351921312
control	336	0
control	336	23.126364821869583
control	336	22.03820153226675
control	336	22.333466210200985
control	336	26.02747780064997
control	336	26.61882712296172
control	336	0
control	336	23.328983461633115
control	336	21.249
control	336	25.326682266475725
control	336	30.523285600102067
control	336	23.26110185113888
control	336	22.65469843981844
control	336	0
control	336	14.065314310962236
control	336	22.952570927740755
control	336	19.00505377973716
control	336	20.469239446449016
control	336	7.704753639507633
control	336	18.861900648475935
control	336	24.257889872030017
control	336	0
control	336	20.821596534618028
control	336	18.69903835347863
control	336	0
control	336	0
control	336	0
control	336	4.238862026457832
control	336	15.238164776196127
control	336	21.94221796712361
control	336	20.747925654268755
control	336	0
control	336	0
control	336	14.5663
control	336	0
control	336	0
control	336	0
control	336	17.128637296988046
control	336	0
control	336	19.90147844114547
control	336	0
control	336	0
control	336	26.623165946014065
control	336	18.818074065122925
control	336	15.949275710673795
control	336	23.74093476488472
control	336	19.04859743631149
control	336	0
control	336	0
control	336	23.690137094924623
control	336	20.408488966861142
control	336	14.139871162897474
control	336	0
control	336	26.679250093672973
control	336	0
control	336	22.425122216241252
control	336	0
control	336	21.436665941999244
control	336	17.418208992180883
control	336	19.207485449443773
control	336	0
control	336	20.705732965203488
control	336	0
control	336	23.18108010148633
control	336	21.190387731170492
control	336	21.792041848655643
control	336	0
control	336	0
control	336	0
control	336	26.07317135502956
control	336	0
control	336	0
control	336	37.88613367555099
control	336	0
control	336	19.33060218866818
control	336	0
control	336	0
control	336	0
control	336	26.36710844269664
control	336	0
control	336	0
control	336	26.848469183437004
control	336	22.989821401860866
control	336	26.39348443386689
control	336	25.298505894700213
control	336	0
control	336	0
control	336	26.211329427682575
control	336	0
control	336	0
control	336	0
control	336	0
control	336	41.14801528647318
control	336	23.657167687861985
control	336	32.07412716827393
control	336	26.072333952026696
control	336	12.631466109256843
control	336	0
control	336	14.61385079528062
control	336	21.203384726644853
control	336	19.431721506534423
control	336	0
control	336	25.28786416162448
control	336	26.37162468179872
control	336	19.63556015583083
control	336	0
control	336	20.268143040734675
control	336	22.174631869043303
control	336	15.039266760804177
control	336	14.170666185715689
control	336	0
control	336	0
control	336	0
control	336	24.24205993975138
control	336	0
control	336	0
control	336	0
control	336	0
control	336	24.11084893998137
control	336	0
control	336	33.50782022161833
control	336	26.188062245405227
control	336	27.605311008113915
control	336	13.385367140812289
control	336	28.673728545155853
control	336	0
control	336	0
control	336	0
control	336	0
control	336	0
control	336	0
control	336	0
control	336	27.61682403408043
control	336	0
control	336	0
control	336	29.203444346957586
control	336	0
control	336	29.896909845721424
control	336	28.397473952412657
control	336	22.620396910055938
control	336	0
control	336	0
control	336	0
control	336	25.138396854635175
control	336	23.867899687346075
control	336	0
control	336	0
[truncated: 10,001 more rows]

## Sheet: Figure3D
system	Tunnel_Name	real_length
control	267	10.739359062016838
control	267	12.179021398391486
control	267	11.33848960926332
control	267	12.117799097675912
control	267	10.698546797564134
control	267	11.206251742563328
control	267	9.99855
control	267	19.898764293086188
control	267	0
control	267	13.960046071170812
control	267	9.31913
control	267	11.72912718506286
control	267	13.406944677191763
control	267	21.05329939497817
control	267	6.355352475916691
control	267	14.497230588987868
control	267	0
control	267	20.57894831642658
control	267	14.132052234054576
control	267	11.602888220527772
control	267	13.808332999240458
control	267	15.5731
control	267	13.742929746422252
control	267	8.308464045586696
control	267	10.212512891697951
control	267	16.115636020492982
control	267	13.945980289100373
control	267	10.173715053200596
control	267	12.094163513474362
control	267	0
control	267	12.522187086415586
control	267	12.573441955788793
control	267	13.564440801099762
control	267	0
control	267	0
control	267	13.27458389548119
control	267	11.26373076026033
control	267	9.239624974226242
control	267	17.955912556667666
control	267	10.335240993728243
control	267	0
control	267	17.52204323185878
control	267	13.0492
control	267	13.59459976685653
control	267	16.050493562614324
control	267	0
control	267	12.636023299668793
control	267	0
control	267	9.7085
control	267	17.047263909262835
control	267	0
control	267	16.51714294784017
control	267	25.584966365646142
control	267	12.232398420700472
control	267	14.315649535840564
control	267	15.149478461478498
control	267	12.617811421686216
control	267	0
control	267	13.490186438825123
control	267	12.193396545585248
control	267	10.773036785472163
control	267	10.378604337791776
control	267	9.8426
control	267	11.171769011088877
control	267	13.127325843367965
control	267	12.74353682026643
control	267	9.366085153545496
control	267	17.070943121870908
control	267	16.727197218236256
control	267	12.57579026850947
control	267	0
control	267	9.632853186753444
control	267	0
control	267	0
control	267	13.516739194333836
control	267	13.94322901541202
control	267	18.270377526373963
control	267	12.605989315098451
control	267	12.618862609389964
control	267	12.677258106688251
control	267	0
control	267	11.814228167002778
control	267	12.423566166866005
control	267	14.013246422833095
control	267	0
control	267	19.183225938857976
control	267	0
control	267	12.57115914824893
control	267	0
control	267	15.066086982753834
control	267	0
control	267	18.016979759017097
control	267	12.760161188463124
control	267	4.9564398570718815
control	267	13.486245022806088
control	267	13.096493183269516
control	267	18.089030375358742
control	267	13.42763685117579
control	267	15.330962082013242
control	267	8.232159306278565
control	267	0
control	267	11.52630293757912
control	267	0
control	267	12.09798289477458
control	267	10.250139659587964
control	267	13.296884617650315
control	267	11.780366492659006
control	267	12.765347159657376
control	267	0
control	267	0
control	267	13.793318647693855
control	267	11.599256755450805
control	267	16.578789821717038
control	267	0
control	267	11.23596478751126
control	267	8.844771761076188
control	267	0
control	267	0
control	267	15.978467143261575
control	267	15.06261665660968
control	267	0
control	267	13.396172232843377
control	267	0
control	267	13.643870339232272
control	267	11.659842490300807
control	267	0
control	267	19.26018872390488
control	267	17.857963650769584
control	267	13.235202001997662
control	267	11.605460577566316
control	267	0
control	267	10.66040576715062
control	267	12.178064502515626
control	267	12.269684470014392
control	267	9.713239452933683
control	267	0
control	267	11.758909142705836
control	267	1.390666064439488
control	267	12.089964414761216
control	267	13.651738805439232
control	267	18.5327
control	267	10.139983005465558
control	267	12.665359036779783
control	267	10.70312888305252
control	267	11.307752463474976
control	267	13.117907546293395
control	267	10.171329448984768
control	267	12.638517209303629
control	267	19.54314795139541
control	267	7.361580328860319
control	267	0
control	267	15.70237292937381
control	267	13.576380558557398
control	267	18.38399929235396
control	267	15.97388593188217
control	267	12.169825863387963
control	267	0
control	267	0
control	267	14.114003816185711
control	267	14.72534359571617
control	267	12.225740920376872
control	267	13.756849257578002
control	267	14.80204864333098
control	267	12.847697560613318
control	267	16.110463420272016
control	267	10.562945409489426
control	267	11.24825930536555
control	267	0
control	267	13.202638650690034
control	267	0
control	267	12.33090381096633
control	267	7.286957596707293
control	267	0
control	267	0
control	267	0
control	267	16.068176142379446
control	267	14.623362399725403
control	267	11.70733708583234
control	267	11.18570716170419
control	267	19.240517765259643
control	267	0
control	267	2.9322858944662324
control	267	14.053915260550085
control	267	0
control	267	10.979858055741204
control	267	0
control	267	0
control	267	12.530675108152014
control	267	13.273461371649423
control	267	11.675433237966486
control	267	21.94337143127943
control	267	14.510452658496222
control	267	12.654226066209125
control	267	0
control	267	11.602100519690897
control	267	0
control	267	12.406440453262285
control	267	14.02898722201221
control	267	13.26017236220834
control	267	11.185375346322926
control	267	13.112973178153462
control	267	18.40695176473852
control	267	15.602893060933477
control	267	15.112828464193596
control	267	0
control	267	9.7085819513646765
control	267	12.535250706713358
control	267	8.714768880387586
control	267	12.66846245176111
control	267	11.282368792640057
control	267	14.706178451311196
control	267	15.177257779651498
control	267	10.19227174244636
control	267	0
control	267	14.083250431911502
control	267	0
control	267	8.20793
control	267	17.057712973395624
control	267	11.535769907497002
control	267	14.698446331542137
control	267	11.805243788232069
control	267	0
control	267	12.710848003566586
control	267	13.015274999110632
control	267	0
control	267	0
control	267	12.04497457051714
control	267	0
control	267	8.779796568388534
control	267	0
control	267	0
control	267	6.829285698485983
control	267	0
control	267	4.474900300217847
control	267	0
control	267	15.901602840004935
control	267	16.64219090513153
control	267	11.629362576843004
control	267	12.17325331462961
control	267	12.71278412013715
control	267	0
control	267	0
control	267	12.98797127205388
control	267	0
control	267	0
control	267	12.922940246257069
control	267	12.42134488606825
control	267	17.522652910725284
control	267	0
control	267	16.05166118289702
control	267	11.128317115305814
control	267	11.570749692730024
control	267	11.484168581624049
control	267	15.08055212998928
control	267	0
control	267	20.498412502449693
control	267	15.95522238388794
control	267	12.226715218609796
control	267	0
control	267	0
control	267	11.787030649191664
control	267	12.006601098019829
control	267	12.684677906351896
control	267	0
control	267	13.121835475309258
control	267	11.164563051442302
control	267	17.981672176474575
control	267	13.21299408437549
control	267	12.577031248179598
control	267	13.454541503629972
control	267	14.145511162040249
control	267	12.115660514012191
control	267	17.07407620100325
control	267	0
control	267	11.549435645433714
control	267	16.010689757946082
control	267	13.886858876596474
control	267	0
control	267	12.31431202359256
control	267	16.592277009952095
control	267	11.844726165308844
control	267	0
control	267	12.598656921027452
control	267	11.73767612964064
control	267	14.11400602304923
control	267	0
control	267	11.753175886854734
control	267	0
control	267	18.143164805227514
control	267	0
control	267	0
control	267	0
control	267	13.558797082588995
control	267	11.94863891246623
control	267	17.111002255605474
control	267	14.476719016398429
control	267	0
control	267	15.089346866380332
control	267	0
control	267	17.996329901122213
control	267	16.121727253895067
control	267	10.704305464481514
control	267	12.483912022721189
control	267	0
control	267	9.327500754904673
control	267	16.935285081962597
control	267	0
control	267	11.222333743693282
control	267	13.0381
control	267	14.069906159948248
control	267	16.262412134228594
control	267	13.095302025749646
control	267	0
control	267	10.045448674777226
control	267	0
control	267	0
control	267	11.302145451988666
control	267	13.067469949066613
control	267	12.721011052663052
control	267	14.19374187951737
control	267	0
control	267	14.480492441050416
control	267	2.4699129112970493
control	267	13.489849630599045
control	267	0
control	267	12.055891714344249
control	267	11.993881282778776
control	267	0
control	267	16.59229299662404
control	267	0
control	267	12.508155509620432
control	267	11.759488311693492
control	267	2.3529249245956194
control	267	11.247024297003067
control	267	14.169563352979145
control	267	0
control	267	14.039375882344068
control	267	0
control	267	14.57736334880666
control	267	10.29436529727148
control	267	0
control	267	16.1455
control	267	10.834535410531096
control	267	0
control	267	8.890452029807733
control	267	11.785341523814951
control	267	13.958663708270636
control	267	13.076636986604267
control	267	12.310342570493836
control	267	8.400182348428636
control	267	17.156635151643012
control	267	10.908522109751273
control	267	0
control	267	0
control	267	9.79108
control	267	12.761697623371198
control	267	10.529735066703989
control	267	19.41522057725327
control	267	13.03614134796693
control	267	14.4161
control	267	12.553583205456624
control	267	12.103434641278564
control	267	0
control	267	14.116281126225022
control	267	9.54352
control	267	0
control	267	0
control	267	13.56570557338074
control	267	0
control	267	10.201859376661192
control	267	11.034345828113423
control	267	10.787261556493371
control	267	13.738286163526992
control	267	12.501378421226695
control	267	11.660153979613607
control	267	0
control	267	10.006149987637666
control	267	0
control	267	0
control	267	0
control	267	11.331284347151865
control	267	3.4817041789056953
control	267	0
control	267	10.1966
control	267	9.710489383415128
control	267	16.52275729137825
control	267	0
control	267	0
control	267	11.706726406415433
control	267	11.513379934475871
control	267	0
control	267	0
control	267	3.652188500595971
control	267	0
control	267	4.798709134693649
control	267	13.880341900873702
control	267	0
control	267	19.902269971818814
control	267	8.76623
control	267	0
control	267	0
control	267	7.36206
control	267	0
control	267	0
control	267	12.070307951631262
control	267	15.576102873243393
control	267	11.20250457264877
control	267	19.218500149914803
control	267	7.797348004146721
control	267	0
control	267	14.587148414160971
control	267	14.204129484914189
control	267	3.281316630118405
control	267	0
control	267	11.22637323914526
control	267	6.909431179501827
control	267	7.900066467880627
control	267	18.846277413872105
control	267	15.396914325987863
control	267	14.89387222426165
control	267	5.27254
control	267	0
control	267	8.226882207435962
control	267	0
control	267	0
control	267	0
control	267	10.664760770770108
control	267	19.346848439721445
control	267	11.180065676549049
control	267	0
control	267	0
control	267	10.542493866821555
control	267	19.515321203593803
control	267	9.11267
control	267	0
control	267	9.62742
control	267	0
control	267	12.41713865850357
control	267	10.772090322825104
control	267	11.623115611638571
control	267	9.82781
control	267	13.137943042446755
control	267	0
control	267	16.107688603396664
control	267	10.50834106004083
control	267	2.4806140582187064
control	267	0
control	267	17.454507861513616
control	267	0
control	267	0
control	267	13.688627877774817
control	267	14.36218514646435
control	267	11.480625279767963
control	267	13.174223725807968
control	267	10.278305839394132
control	267	13.09765415556021
control	267	0
control	267	3.223956591978902
control	267	13.145315435900567
control	267	10.722893721825113
control	267	12.32039058926346
control	267	0
control	267	0
control	267	14.119451054784047
control	267	12.504305048561662
control	267	0
control	267	14.971307679135483
control	267	14.036994573108116
control	267	0
control	267	12.12040162962966
control	267	19.1241
control	267	14.711638584806302
control	267	3.357818510854223
control	267	14.458602663838548
control	267	18.17790092361501
control	267	0
control	267	19.50253282013382
control	267	0
control	267	14.540908812963025
control	267	15.455267081642866
control	267	12.186759272137015
control	267	13.050264696982344
control	267	19.783960266721053
control	267	0
control	267	10.37710648006524
control	267	17.96231966714879
control	267	12.606293174437193
control	267	0
control	267	0
control	267	0
control	267	12.5727
control	267	2.858566788611542
control	267	14.022219635047104
control	267	0
control	267	21.000341103888857
control	267	10.677930322529717
control	267	13.50268071694464
control	267	0
control	267	3.675277979274808
control	267	4.326549611410883
control	267	12.060561814916086
control	267	15.355234241276332
control	267	15.616331849682282
control	267	0
control	267	12.622277172117585
control	267	0
control	267	12.538775255138436
control	267	0
control	267	12.74506815465858
control	267	11.383472005525649
control	267	14.096008502948866
control	267	9.709389619265798
control	267	16.910745047682017
control	267	0
control	267	12.688670388778595
control	267	14.566359347949854
control	267	0
control	267	12.752509904254255
control	267	14.51242818611021
control	267	0
control	267	10.832913160066976
control	267	0
control	267	12.055138579148991
control	267	0
control	267	11.981827021318768
control	267	4.1939428055726635
control	267	0
control	267	0
control	267	13.310679850116507
control	267	0
control	267	11.524108371329396
control	267	0
control	267	0
control	267	0
control	267	0
control	267	0
control	267	12.432476432158978
control	267	0
control	267	13.089259681131423
control	267	0
control	267	18.87247378682345
control	267	11.052709520210062
control	267	9.288450313195725
control	267	9.272969447770434
control	267	10.643743343942957
control	267	3.8237382605232217
control	267	12.752945469368315
control	267	15.16026840896797
control	267	9.308591387457636
control	267	6.218128874954936
control	267	13.523486489275676
control	267	0
control	267	4.838075540145262
control	267	9.819364273148752
control	267	11.200551360636032
control	267	15.125726027253345
control	267	0
control	267	0
control	267	10.673962880827071
control	267	0
control	267	0
control	267	12.645156113334362
control	267	11.755111245741656
control	267	0
control	267	0
control	267	10.765248768381957
control	267	13.635903334463034
control	267	9.80671
control	267	12.17004016798229
control	267	0
control	267	13.209633354661994
control	267	10.753333384586542
control	267	12.987526582535494
control	267	0
control	267	8.736530883554584
control	267	15.344018522505475
control	267	13.120785697743903
control	267	16.47576611588733
control	267	13.8493
control	267	0
control	267	12.263419974782543
control	267	0
control	267	9.21749
control	267	0
control	267	17.440719305255858
control	267	0
control	267	12.451079229914445
control	267	0
control	267	10.134492563958904
control	267	10.97453105037026
control	267	10.504015456244415
control	267	9.356401287966449
control	267	15.21448184559462
control	267	13.575669103509789
control	267	13.012357267642685
control	267	0
control	267	14.180719276255433
control	267	14.007761640651392
control	267	11.8039
control	267	13.493193504516958
control	267	9.228793652923336
control	267	10.701321545076302
control	267	0
control	267	13.56442056479584
control	267	12.028129869717782
control	267	12.216317210130857
control	267	13.479426485813876
control	267	23.263962335053588
control	267	9.141914961489404
control	267	3.199075059732688
control	267	11.092477770170763
control	267	9.242344005978262
control	267	10.711486816437132
control	267	0
control	267	12.640389367309288
control	267	12.684421184958024
control	267	0
control	267	14.092215367221735
control	267	6.874824914689953
control	267	9.369542410281024
control	267	5.86097
control	267	15.372244130162908
control	267	10.430773773977233
control	267	17.931803226345068
control	267	14.105346908122147
control	267	8.83115
control	267	0
control	267	10.344265296705997
control	267	8.394368430000783
control	267	10.827580161450706
control	267	7.381947667073915
control	267	11.616960719561312
control	267	14.550105100635776
control	267	7.815263751129855
control	267	1.3135542127939934
control	267	9.848718382755932
control	267	0
control	267	7.409331251325216
control	267	11.18693019402181
control	267	10.729829417696056
control	267	9.386677973796369
control	267	10.653246199720517
control	267	6.748832183502922
control	267	9.295176705391466
control	267	9.676718914657906
control	267	0
control	267	5.426010115688828
control	267	13.398480009626091
control	267	12.010240309063846
control	267	12.459697619626196
control	267	10.410989867724997
control	267	9.623827135622523
control	267	15.450646968364708
control	267	0
control	267	0
control	267	6.941813711794587
control	267	0
control	267	9.782168302036997
control	267	11.782592404333064
control	267	0
control	267	9.926042824287377
control	267	10.345460677419313
control	267	2.4554628222831605
control	267	12.271695618679995
control	267	12.27360119767426
control	267	12.63453896331936
control	267	0
control	267	10.192574209501451
control	267	12.079230035073907
control	267	13.546483232059131
control	267	3.3907819926296354
control	267	11.071496656541967
control	267	11.591517158225807
control	267	10.805807557735632
control	267	2.9369937122645196
control	267	12.782400582152595
control	267	11.49513234706928
control	267	11.759408008984522
control	267	13.542642568268274
control	267	14.692965113490084
control	267	17.441827549213865
control	267	0
control	267	9.847461994147691
control	267	0
control	267	13.58346434495971
control	267	11.86999497230709
control	267	0
control	267	13.54804542474697
control	267	16.486372276374873
control	267	12.24811930098964
control	267	15.582815793705048
control	267	14.541269614934013
control	267	9.55817
control	267	11.025622720019555
control	267	13.044397420402042
control	267	11.473972452388818
control	267	17.055552211937986
control	267	15.512460574312431
control	267	10.782095968378377
control	267	0
control	267	0
control	267	6.181572576869588
control	267	11.731911678912388
control	267	7.835278263048396
control	267	5.768521240593494
control	267	12.209039164717735
control	267	12.005398775198852
control	267	4.867816207706037
control	267	10.961035043175238
control	267	11.140558722483672
control	267	11.659069669363594
control	267	15.813188633604806
control	267	0
control	267	10.693662709361096
control	267	10.251446847495538
control	267	11.121112504331863
control	267	12.580692908608304
control	267	10.203174280618438
control	267	0
control	267	8.881867681268451
control	267	12.736202896348148
control	267	10.728844638622984
control	267	7.564477386124337
control	267	13.11172424733833
control	267	0
control	267	0
control	267	0
control	267	5.379310731483157
control	267	13.501723631998717
control	267	15.162866117877735
control	267	3.334437729053155
control	267	18.00513700714392
control	267	0
control	267	13.963377748901562
control	267	12.284121890846231
control	267	12.358648724232276
control	267	11.524260187768498
control	267	0
control	267	12.222663141078344
control	267	10.187669647164498
control	267	10.606581474486806
control	267	0
control	267	0
control	267	11.299904987778438
control	267	0
control	267	12.269290737706733
control	267	7.312613815827708
control	267	12.393714265982284
control	267	0
control	267	10.72264372035191
control	267	6.866561967149477
control	267	10.749651859873692
control	267	10.8522
control	267	11.98663751581846
control	267	4.400860798136484
control	267	13.520431162716644
control	267	13.396080048564174
control	267	4.331870979744642
control	267	12.04689420665622
control	267	7.63426
control	267	14.684507707939382
control	267	0
control	267	0
control	267	4.30277
control	267	4.796763496824127
control	267	10.786885651422606
control	267	0
control	267	13.583772895183884
control	267	13.000614854313335
control	267	10.131027107047965
control	267	9.104901494551711
control	267	14.71183606724331
control	267	13.418105432810542
control	267	13.665864541807055
control	267	0
control	267	0
control	267	0
control	267	9.068803326704996
control	267	11.4065
control	267	11.647465436418576
control	267	17.861017139692894
control	267	3.869650522426184
control	267	11.070797924073704
control	267	0
control	267	4.462848142162401
control	267	0
control	267	0
control	267	3.2585941451869944
control	267	0
control	267	3.8280312499043903
control	267	13.623308462832773
control	267	14.00248186896636
control	267	7.80991
control	267	14.064865567655392
control	267	12.42623152761156
control	267	14.107359515771565
control	267	0
control	267	11.76441266730706
control	267	13.216731986607394
control	267	9.184777486057598
control	267	0
control	267	8.370416419481655
control	267	15.556139617212562
control	267	13.662287582747696
control	267	0
control	267	12.485621154655211
control	267	14.045358247374615
control	267	10.790466698505666
control	267	0
control	267	14.550706603234913
control	267	13.938429941584369
control	267	0
control	267	0
control	267	11.970860125832528
control	267	10.780395554806583
control	267	9.200901107267317
control	267	14.691643807767203
control	267	0
control	267	12.102674804248595
control	267	0
control	267	16.601474531755393
control	267	11.27854558717595
control	267	17.08958235284873
control	267	13.171433174413428
control	267	12.33786810945714
control	267	0
control	267	0
control	267	0
control	267	14.48918178751671
control	267	0
control	267	14.92270375292533
control	267	15.001692476383448
control	267	13.441674992111611
control	267	13.810767811702274
control	267	12.691792061502586
control	267	6.863119403533362
control	267	11.971619360484787
control	267	9.205343533784278
control	267	3.9387853796799694
control	267	0
control	267	7.783675100469454
control	267	0
control	267	0
control	267	10.183993363224358
control	267	15.9127
control	267	0
control	267	15.893327641740807
control	267	8.826198245291131
control	267	10.24821973691684
control	267	0
control	267	11.23754970832378
control	267	0
control	267	0
control	267	12.06083219102495
control	267	0
control	267	2.68017
control	267	11.98913487950664
control	267	14.016340552754976
control	267	14.086823645152265
control	267	0
control	267	8.716997913108708
control	267	13.745723965503682
control	267	0
control	267	9.406661158038212
control	267	14.050055703258604
control	267	12.443581807360554
control	267	13.511557285519803
control	267	0
control	267	0
control	267	12.15279383936343
control	267	6.78928
control	267	7.7832719542503535
control	267	14.83076135514251
control	267	0
control	267	10.867309441203023
control	267	11.675802429247785
control	267	15.540523588619914
control	267	0
control	267	0
control	267	9.586929797761671
control	267	11.818377654452693
control	267	0
control	267	18.38802999197655
control	267	10.62804880868434
control	267	14.751793240221351
control	267	0
control	267	4.415079550540161
control	267	15.450056213307342
control	267	10.80986738443469
control	267	14.076303955132092
control	267	12.337510474128727
control	267	14.656494860348534
control	267	5.322960579166284
control	267	16.77801505691838
control	267	10.763121752305306
control	267	13.311727482042484
control	267	10.216643761894131
control	267	0
control	267	11.755434918206989
control	267	15.693380944727483
control	267	12.154496241885331
control	267	13.593213829647237
control	267	13.101448351059302
control	267	13.02959393293022
control	267	12.742386508405524
control	267	9.77468
control	267	13.147992874042773
control	267	16.392569058193875
control	267	0
control	267	13.956162776966174
control	267	7.021114073231675
control	267	0
control	267	14.758082671022656
control	267	0
control	267	14.079748626959937
control	267	9.727511228010655
control	267	13.537135535828044
control	267	13.853934891545986
control	267	15.040457503634734
control	267	14.220249465987012
control	267	12.35611985052077
control	267	15.622325384805988
control	267	0
control	267	17.82530649560364
control	267	0
control	267	0
control	267	8.828313538914086
control	267	0
control	267	9.788264003181826
control	267	14.129524283212758
control	267	11.144248388026622
control	267	0
control	267	15.959943131744366
control	267	9.17573
control	267	10.944887890458457
control	267	19.475018458640015
control	267	0
control	267	8.829259176158034
control	267	9.252828162093929
control	267	10.430472694063322
control	267	10.691031034657977
control	267	12.486953270414974
control	267	0
control	267	0
control	267	15.214588820531242
control	267	15.019945838577136
control	267	0
control	267	11.668163327880846
control	267	14.158603931298757
control	267	11.018873177652834
control	267	0
control	267	0
control	267	12.561765966434823
control	267	9.321574367604205
control	267	3.443412896295173
control	267	9.687534539278513
control	267	0
control	267	14.360976871658318
control	267	13.289668440153722
control	267	12.224282486029892
control	267	9.13452
control	267	9.232990099353954
control	267	0
control	267	13.801065664139587
control	267	3.2968351400185028
control	267	8.860103156580324
control	267	20.34507703782885
control	267	10.593792204135148
control	267	12.085457075580072
control	267	14.154933792717538
control	267	18.69651395908828
control	267	12.67153770826526
control	267	12.68983002840673
control	267	13.19290501249962
control	267	17.49867575419101
control	267	12.121575190091669
control	267	3.418149036233255
control	267	12.618010813834587
control	267	11.254381028771707
control	267	16.973170897857216
control	267	9.65707
control	267	7.350696784915693
control	267	13.647448153375972
control	267	8.881069254042815
control	267	14.159718497987123
control	267	12.53188942327136
control	267	11.324739051166956
control	267	0
control	267	10.300570559652511
control	267	5.432138725671979
control	267	15.038841508696692
control	267	8.239473969004154
control	267	11.198412108134873
control	267	15.346655446177715
control	267	15.93893797131052
control	267	13.0622
control	267	12.50689546719389
control	267	16.21796128996629
control	267	12.5912
control	267	11.139301389857907
control	267	10.564707523852356
control	267	2.4218166098985727
control	267	0
control	267	3.951617198168618
control	267	11.136842730457008
control	267	0
control	267	10.190315487375669
control	267	10.73341135385555
control	267	0
control	267	12.626763901557917
control	267	4.33334
control	267	14.613847384043146
control	267	12.102360191376873
control	267	13.045637743316972
control	267	13.774569687687851
control	267	15.519320297648278
control	267	0
control	267	10.660527048157466
control	267	8.877514880327109
control	267	9.08883
control	267	9.248082903674783
control	267	10.694932646672957
control	267	11.279637690126622
control	267	12.98036029686993
control	267	0
control	267	12.866940304010807
control	267	11.303408255671147
control	267	10.473901918925714
control	267	17.56093688574741
control	267	10.775232046196702
control	267	9.862043417123536
control	267	11.653200131990223
control	267	14.13363317085853
control	267	10.167548530475228
control	267	0
control	267	11.08169565329468
control	267	0
control	267	11.151758339211908
control	267	9.771389315869277
control	267	0
control	267	11.124751437109772
control	267	9.38249
control	267	12.633993443166634
control	267	15.484209134300793
control	267	17.63507044403336
control	267	13.61248268855739
control	267	9.32079
control	267	10.266073564982818
control	267	13.624967953934917
control	267	10.813089544347292
control	267	7.957052899547335
control	267	14.101314048912627
control	267	13.049740762564795
control	267	8.385370954955798
control	267	13.16283892354678
control	267	3.895140557428403
control	267	0
control	267	0
control	267	1.9035388681588332
control	267	9.68935
control	267	7.854835950095189
control	267	9.2744
control	267	10.239823308711715
control	267	9.388665378232544
control	267	0
control	267	8.872537879713875
control	267	0
control	267	10.814919853245138
control	267	0
control	267	10.553107630460842
control	267	10.77892758958924
control	267	14.954993066145034
control	267	11.129416056154836
control	267	10.090478645404858
control	267	10.676925540337113
control	267	10.363668505582623
control	267	11.279325854969889
control	267	12.621401155718283
control	267	8.388642258226774
control	267	15.570039962812787
control	267	13.593682371135367
control	267	8.719717452812347
control	267	12.187946964439098
control	267	11.135852585234266
control	267	1.9319652067164887
control	267	11.202588128006155
control	267	0
control	267	0
control	267	5.407401139995226
control	267	11.11311218493363
control	267	13.63798412119592
control	267	7.950956808173877
control	267	8.833453400174353
control	267	8.622781879302357
control	267	11.220536711075452
control	267	12.635409555849868
control	267	9.784076799567092
control	267	10.280832763823623
control	267	9.355628423740946
control	267	9.168977654754826
control	267	6.19493
control	267	0
control	267	13.457716753783489
control	267	12.14519398669782
control	267	2.8853866476661154
control	267	10.814463910233686
control	267	14.380134431852822
control	267	14.692342347526866
control	267	18.60309483982783
control	267	9.410807062183506
control	267	9.789788973010658
control	267	12.672213421516153
control	267	12.77174858036824
control	267	0
control	267	7.714863901134134
control	267	14.067735978430589
control	267	9.82368
control	267	4.301523500210162
control	267	14.455731872008707
control	267	8.275244615136097
control	267	8.263906558127564
control	267	7.690412371068718
control	267	4.921267373769815
control	267	0
control	267	14.950540963889836
control	267	0
control	267	12.205981375695703
control	267	11.365502621828048
control	267	11.583533221793145
control	267	11.983070709177904
control	267	10.212755405608071
control	267	9.717743127907765
control	267	15.363862846403263
control	267	20.458720232576574
control	267	13.57140791613257
control	267	0
control	267	0
control	267	13.47415885442416
control	267	2.851200194708498
control	267	14.010530635685846
control	267	10.259109451028754
control	267	3.870333893937692
control	267	13.803701329696915
control	267	1.4061958046992515
control	267	5.151760694003154
control	267	11.537286422228831
control	267	10.541181367203562
control	267	8.993734847544266
control	267	11.169991441803823
control	267	12.19652520652924
control	267	12.71561164690185
control	267	11.013044852641151
control	267	1.4950941670314453
control	267	1.429373560650503
control	267	10.765910905947688
control	267	0
control	267	0
control	267	10.689377759060012
control	267	3.3336770510306923
control	267	11.616179378084086
control	267	3.953149607081113
control	267	0
control	267	9.688839949523867
control	267	0
control	267	8.305207692507397
control	267	11.310534095263234
control	267	8.27775
control	267	13.17843085765321
control	267	16.31093944147366
control	267	12.092387992612077
control	267	13.138911797496938
control	267	15.558068722846093
control	267	9.25663
control	267	1.4742350322791693
control	267	11.187441043805048
control	267	2.416208007945558
control	267	0
control	267	10.782777923752786
control	267	10.836466540055104
control	267	10.739803922150791
control	267	10.108891730055264
control	267	10.32129792222648
control	267	0
control	267	4.907815409446582
control	267	0
control	267	0
control	267	35.562814601187384
control	267	13.109734092178392
control	267	9.381188084078966
control	267	9.465700216897153
control	267	14.988156431906782
control	267	13.108575508564964
control	267	13.09974305459248
control	267	10.196232938473909
control	267	9.75798
control	267	0
control	267	0
control	267	11.156725543936655
control	267	10.232735192996635
control	267	12.984261858841863
control	267	11.344704863490472
control	267	14.637445088334854
control	267	14.142248604302944
control	267	2.4240924658355434
control	267	13.368748816406631
control	267	0
control	267	12.64144451340539
control	267	0
control	267	10.820748965598934
control	267	0
control	267	1.9338559230517347
control	267	9.06847
control	267	0
control	267	10.17471757970333
control	267	10.15897719571925
control	267	14.37294990929586
control	267	10.147208962437055
control	267	0
control	267	0
control	267	0
control	267	13.662756290836423
control	267	0
control	267	13.708628936378576
control	267	13.104282432113855
control	267	12.17477085336654
control	267	8.592007536482061
control	267	14.665609845091089
control	267	13.75143690486755
control	267	15.052900191735056
control	267	9.23002
control	267	8.97266
control	267	10.711940408666374
control	267	15.091769448504255
control	267	13.563816194925357
control	267	6.345857122393075
control	267	9.292318513110342
control	267	2.3166752629330034
control	267	12.128262672710877
control	267	12.596767552811118
control	267	11.976685401990986
control	267	0
control	267	0
control	267	13.08018662586913
control	267	0
control	267	9.861492907387564
control	267	0
control	267	8.974509011353387
control	267	9.203800538780854
control	267	11.245462533382968
control	267	13.26415764428568
control	267	10.132570227324823
control	267	9.839701704608478
control	267	12.092428966338696
control	267	10.686157024981108
control	267	10.539975202565625
control	267	13.79721792965247
control	267	2.948983186874986
control	267	12.199688571866869
control	267	0
control	267	0
control	267	8.183443284681973
control	267	13.329457545982123
control	267	0
control	267	15.22798904283361
control	267	16.0935
control	267	13.99890010208315
control	267	12.318207566049836
control	267	11.781173585034264
control	267	13.673319206840024
control	267	8.747751201460023
control	267	2.3210790125656535
control	267	10.185759133993038
control	267	11.736806018768451
control	267	18.647937734242976
control	267	0
control	267	0
control	267	16.9388
control	267	0
control	267	7.3223227267360915
control	267	15.616174783638767
control	267	14.973921312145189
control	267	0
control	267	0
control	267	15.115571076385256
control	267	1.9792892047767248
control	267	4.331190163342638
control	267	12.088449317966502
control	267	9.621390897958824
control	267	11.23780474287433
control	267	9.79464
control	267	11.188481005046574
control	267	5.267633915626097
control	267	10.17574478309032
control	267	6.254802368889631
control	267	8.855574465080473
control	267	14.600311887108074
control	267	11.755892194277056
control	267	11.092932267790696
control	267	9.239718878888237
control	267	5.243543671862006
control	267	0
control	267	8.868438654384294
control	267	12.553423630823124
control	267	10.694003778853414
control	267	19.450448597460326
control	267	12.519419411732745
control	267	0
control	267	13.71476131858682
control	267	13.828832240510565
control	267	10.825271404144308
control	267	7.185976136482219
control	267	0
control	267	7.843344586626405
control	267	9.784439675113225
control	267	18.071193616100828
control	267	13.136324008630268
control	267	10.68416219849442
control	267	10.788592207476182
control	267	18.72296203946558
control	267	12.910388707014553
control	267	0
control	267	0
control	267	7.186165052680388
control	267	10.60749388690218
control	267	14.217280056226294
control	267	15.776725128043722
control	267	12.053897261513931
control	267	8.087488234722139
control	267	16.65236697648018
control	267	17.994673745069125
control	267	19.50743670888847
control	267	8.354846298566986
control	267	11.073466595038855
control	267	8.39026
control	267	8.145683204119422
control	267	9.11934
control	267	11.599058770047812
control	267	13.5901
control	267	8.300700050180842
control	267	20.056921684561356
control	267	7.916928089261686
control	267	9.722827547865014
control	267	15.072412704152455
control	267	17.182370730490454
control	267	12.71073676826883
control	267	9.30764
control	267	14.594356095178604
control	267	12.047598876098682
control	267	13.142273768364332
control	267	20.97202264944315
control	267	0
control	267	10.675351820149244
control	267	14.238754972868232
control	267	12.546348082017944
control	267	13.825050874546951
control	267	10.691945847295596
control	267	10.314541338356497
control	267	9.6872
control	267	1.499444198285903
control	267	10.624887339180152
control	267	9.328291812564526
control	267	10.578741704387532
control	267	11.404562905692927
control	267	12.210588672549296
control	267	0
control	267	10.218023864885422
control	267	12.766172969092931
control	267	11.675818978564768
control	267	0
control	267	7.239929176820696
control	267	0
control	267	19.366641719324672
control	267	11.36434122403986
control	267	0
control	267	11.305790318868222
control	267	0
control	267	12.726483224293426
control	267	10.648618213973313
control	267	10.677691466747325
control	267	11.379337594135826
control	267	11.752008262667433
control	267	12.926781391401896
control	267	13.098529571158847
control	267	11.736894807594796
control	267	9.667187843900717
control	267	9.693464186247814
control	267	11.128430659478674
control	267	13.616657989801686
control	267	9.685377407168044
control	267	8.09759
control	267	13.173664428056885
control	267	9.722705665286538
control	267	9.817630318296253
control	267	9.314551090317924
control	267	8.421638819041437
control	267	0
control	267	10.66128555572498
control	267	20.913548602981344
control	267	11.621174794919574
control	267	15.200758291351622
control	267	17.564091415345537
control	267	24.53790630228332
control	267	13.582844201830993
control	267	0
control	267	14.39823962677718
control	267	11.297136174156714
control	267	1.8898650597895277
control	267	12.130144480020784
control	267	11.563618123742746
control	267	12.698326713479927
control	267	10.232501573236714
control	267	3.9421812925355617
control	267	10.190395980263526
control	267	9.641129391116094
control	267	11.698656521091356
control	267	14.096590468337787
control	267	9.515262329494895
control	267	0
control	267	12.06167067241248
control	267	19.21453900308605
control	267	16.583620327039135
control	267	7.091169706466825
control	267	13.367642837786065
control	267	3.4140475445844705
control	267	0
control	267	12.233877389929628
control	267	0
control	267	13.106112010660867
control	267	13.967003872241468
control	267	3.434010745485302
control	267	2.4532177369696564
control	267	8.228974854406907
control	267	10.6008
control	267	12.51867541689063
control	267	11.124277385511022
control	267	15.076362220822505
control	267	9.634173886427911
control	267	11.070574727217302
control	267	2.4853501205791826
control	267	12.50174405422166
control	267	8.241057637113585
control	267	7.327564793152876
control	267	14.576178082014165
control	267	2.4702284857416252
control	267	13.667611763658131
control	267	11.132547558523807
control	267	11.619
control	267	10.057673091848242
control	267	22.364720905138046
control	267	4.335318287950821
control	267	2.8897991917752037
control	267	0
control	267	11.1433
control	267	5.339706009880484
control	267	2.9434299153995007
control	267	0
control	267	13.152440719319715
control	267	4.289730712258799
control	267	7.169811222180561
control	267	1.450669879267817
control	267	8.834153061954314
control	267	19.00207438591177
control	267	0
control	267	12.823847637270688
control	267	0
control	267	7.212996620835306
control	267	12.23225371196011
control	267	13.143683007767429
control	267	0
control	267	8.381678271632031
control	267	13.600533992862344
control	267	14.630728887673392
control	267	11.69620247759896
control	267	4.3832217190183895
control	267	3.4332811995653203
control	267	5.317661210303721
control	267	6.909390565408095
control	267	8.662452508478733
control	267	16.119264235614153
control	267	12.046098733971707
control	267	0
control	267	7.35555
control	267	11.513194796419477
control	267	17.987563033766868
control	267	3.384120055200286
control	267	10.992017810577138
control	267	7.7316
control	267	12.732484652124857
control	267	9.400431585945295
control	267	11.256336508373346
control	267	0
control	267	9.34476
control	267	3.414162958312396
control	267	11.903267729926895
control	267	10.704317001168484
control	267	11.208089298191776
control	267	12.700711109522048
control	267	3.4400527063637503
control	267	9.711678845490605
control	267	2.4684998604653794
control	267	2.9192669955497803
control	267	2.9468148130353224
control	267	4.437753226071217
control	267	15.916726150236988
control	267	3.938758852458661
control	267	10.726795422607603
control	267	3.342226176101718
control	267	0
control	267	11.818317108176778
control	267	13.200324069509708
control	267	8.828461436889434
control	267	0
control	267	9.865845280281748
control	267	9.603440458969631
control	267	3.808784166882045
control	267	0
control	267	0
control	267	0
control	267	4.460121445097561
control	267	9.595536285974934
control	267	0
control	267	11.772560265247158
control	267	4.823570531325923
control	267	13.082019724211438
control	267	0
control	267	0
control	267	10.178832335293873
control	267	12.934119968016809
control	267	10.198218433364806
control	267	9.655723290695544
control	267	0
control	267	0
control	267	3.31746
control	267	6.34548
control	267	4.378332636111698
control	267	5.40963
control	267	14.08173720571697
control	267	4.892217935129837
control	267	10.666718049283205
control	267	5.8851317645697865
control	267	9.335562703959424
control	267	11.11712245989403
control	267	13.754210992106392
control	267	9.780602201090751
control	267	12.223387041020882
control	267	9.156309507969942
control	267	11.689912662275749
control	267	19.391700851335152
control	267	2.948930906272321
control	267	10.663618032849335
control	267	3.966863998511363
control	267	5.8357444585532265
control	267	0
control	267	0
control	267	5.415333739706258
control	267	1.9782703232661727
control	267	10.662365873107568
control	267	2.2633284320856135
control	267	4.896386905319331
control	267	10.733749043637358
control	267	11.107077716831764
control	267	11.511387496425082
control	267	8.353289556253534
control	267	2.4407094017991375
control	267	6.736824646213739
control	267	6.805890844978086
control	267	0
control	267	0
control	267	11.06521039838398
control	267	0
control	267	1.4598693255836863
control	267	8.218479373518367
control	267	4.858944423887105
control	267	5.2465271980179375
control	267	13.62711713395264
control	267	10.551816266616736
control	267	12.709990844222808
control	267	13.209413134845605
control	267	1.4119328765035006
control	267	9.22391
control	267	3.416210397697865
control	267	2.910595244614398
control	267	9.231762095483228
control	267	2.862790198619474
control	267	12.10731493462901
control	267	6.855450554760645
control	267	1.961439403889775
control	267	11.185747229826244
control	267	11.470388991280547
control	267	10.329475890426584
control	267	17.513063722430044
control	267	0
control	267	4.331397385692413
control	267	0
control	267	0
control	267	13.73580308296295
control	267	0
control	267	2.752786202578542
control	267	20.28071738831072
control	267	9.78021
control	267	7.318894182169285
control	267	3.6924173360099553
control	267	15.333573003369974
control	267	9.388301143176912
control	267	41.14136055434042
control	267	0
control	267	9.87516
control	267	6.900220984516979
control	267	14.743496712195212
control	267	14.086575867407108
control	267	0
control	267	0
control	267	11.686092059426578
control	267	10.73150264685018
control	267	5.730636821439794
control	267	5.783388844359213
control	267	25.51161609878589
control	267	0
control	267	10.60722761561908
control	267	13.2283
control	267	14.507540542432547
control	267	13.146949877115617
control	267	9.661049330668527
control	267	2.4748191126214496
control	267	12.870437980469296
control	267	8.31302
control	267	13.654570270460642
control	267	10.574523852982589
control	267	11.6827
control	267	7.674224395825392
control	267	11.65972739399315
control	267	13.619
control	267	3.807639900653111
control	267	0
control	267	19.883867154014737
control	267	0
control	267	8.851146660407318
control	267	11.269598881587404
control	267	7.310760329652647
control	267	0
control	267	10.589721700182867
control	267	9.175200865108916
control	267	4.911638552598979
control	267	10.4208
control	267	11.9441
control	267	11.615895759535482
control	267	12.183872717639687
control	267	10.331600261180558
control	267	11.239658610524842
control	267	4.34637
control	267	6.42674
control	267	0
control	267	10.297168285798382
control	267	1.4526554821649031
control	267	0
control	267	2.4830211286194315
control	267	2.9427943272898305
control	267	3.2501058039324553
control	267	22.698545519659216
control	267	0
control	267	12.996478299317808
control	267	12.813078043979436
control	267	11.362192723580453
control	267	5.852729134647634
control	267	1.9596527429612876
control	267	2.9577689647371534
control	267	2.9817561073228407
control	267	10.136842782269255
control	267	9.151950197261744
control	267	11.224429088262967
control	267	6.298994218975634
control	267	1.4995886922312374
control	267	11.749229807178546
control	267	1.4082506868298803
control	267	7.2828
control	267	7.747493891862787
control	267	7.416670457319448
control	267	19.510284346328028
control	267	0
control	267	3.406721459155305
control	267	13.08575359855098
control	267	8.736144374348996
control	267	2.4250001623895416
control	267	2.874425413608787
control	267	17.98779744394729
control	267	14.294700611809713
control	267	4.2736827430291155
control	267	2.9151216658340227
control	267	8.092486889745262
control	267	10.276319335932383
control	267	3.320960110010391
control	267	9.352803946457865
control	267	13.071085054406412
control	267	10.200025289816065
control	267	13.524899418991156
control	267	14.341029499249316
control	267	0
control	267	0
control	267	2.9759825836327973
control	267	11.17893641776677
control	267	1.4152511287232403
control	267	1.979329784145451
control	267	9.878621695022984
control	267	12.699062352832147
control	267	10.801752135547549
control	267	19.10739484770203
control	267	13.672699867822354
control	267	16.4301
control	267	0
control	267	14.565528891065386
control	267	9.170872925019136
control	267	12.188690657775764
control	267	6.370232666170623
control	267	0
control	267	11.260669608111364
control	267	13.985635529477916
control	267	10.680155133068924
control	267	12.257823704978923
control	267	8.250169892855284
control	267	11.839587613847154
control	267	2.421345480658284
control	267	6.814771488984041
control	267	8.272603928837574
control	267	17.117360006458412
control	267	2.4498506591261844
control	267	2.9425270295822767
control	267	15.023391287730442
control	267	12.793107526784748
control	267	2.9136892099520963
control	267	15.175839379062117
control	267	2.895186596779869
control	267	15.680765178748189
control	267	6.434045583209484
control	267	6.217019747327125
control	267	3.412248928882709
control	267	16.38418167177659
control	267	13.235594468748957
control	267	8.268689210009732
control	267	0
control	267	3.8939239479661616
control	267	12.949199025162953
control	267	12.239073142358787
control	267	8.774659231984858
control	267	10.656719784378296
control	267	15.85225099914163
control	267	1.913358131632941
control	267	17.686006501974205
control	267	13.647039289520952
control	267	0
control	267	0
control	267	11.550430878722546
control	267	13.58123398722092
control	267	12.57147732316817
control	267	13.479836068387682
control	267	11.772803929484343
control	267	13.566337478341795
control	267	14.598579243003016
control	267	10.31988633453398
control	267	12.969570908549452
control	267	10.522972640046904
control	267	1.4679906333341648
control	267	15.248097661653588
control	267	10.741339476751072
control	267	14.600416510309977
control	267	13.146881119606352
control	267	0
control	267	11.32330632317646
control	267	14.0684
control	267	11.08910471376458
control	267	10.839945257339805
control	267	2.9787051357242493
control	267	2.2574901707912236
control	267	11.605819538208124
control	267	11.135182801324415
control	267	12.781868202890502
control	267	12.07156963385799
control	267	3.386736115976558
control	267	11.571712366288466
control	267	14.610590155341717
control	267	4.337247837813502
control	267	13.279000419170702
control	267	13.763818834057297
control	267	12.25868916516623
control	267	4.45227
control	267	9.587430374740247
control	267	4.884048596866093
control	267	13.972376480109412
control	267	3.434788613707356
control	267	8.869193148273268
control	267	8.797182650356987
control	267	9.580873899615334
control	267	2.477097810021232
control	267	8.360724935999906
control	267	8.504389340675612
control	267	9.622699181604943
control	267	12.653102742816252
control	267	7.838150280517011
control	267	11.644890373016718
control	267	11.614852761631848
control	267	7.268189541707947
control	267	12.721900447891082
control	267	15.947378655094903
control	267	17.952055318849894
control	267	5.364250394589643
control	267	5.79393
control	267	0
control	267	7.1810626884550794
control	267	2.9712627074279037
control	267	17.40051898704444
control	267	18.21602165528077
control	267	0
control	267	10.199041846458131
control	267	12.744350739038714
control	267	16.024214520238907
control	267	14.145293781992343
control	267	9.37952
control	267	11.16868165943926
control	267	9.70142
control	267	8.276793060352617
control	267	0
control	267	17.431299877780525
control	267	8.187503477523892
control	267	8.301491572503751
control	267	0
control	267	7.268809013843988
control	267	18.95386255767147
control	267	12.628312577254244
control	267	9.29666
control	267	0
control	267	16.428603906829238
control	267	12.86595483913819
control	267	0
control	267	13.517486571958344
control	267	13.106636679894429
control	267	6.387719505082861
control	267	8.52061
control	267	0
control	267	0
control	267	0
control	267	12.047041736669955
control	267	7.322998840271374
control	267	11.970115952977125
control	267	13.134664393107183
control	267	0
control	267	11.59034428434616
control	267	0
control	267	0
control	267	10.341189133494446
control	267	13.151042076640568
control	267	7.778893781757172
control	267	11.740266908727223
control	267	12.223492629352284
control	267	2.9108865833677373
control	267	12.659867997178214
control	267	11.119283769375198
control	267	0
control	267	11.259173585765163
control	267	9.794138949582086
control	267	14.821618342665229
control	267	19.37587399954282
control	267	0
control	267	12.24986192418815
control	267	0
control	267	0
control	267	0
control	267	15.88305968596427
control	267	16.812340330817356
control	267	12.234533067193109
control	267	14.074799986938984
control	267	11.921569553451128
control	267	0
control	267	15.839728386856724
control	267	13.21204960878852
control	267	4.972840783510781
control	267	1.4972948990458872
control	267	1.439431610042092
control	267	9.71068
control	267	1.467338290900927
control	267	10.672336011523669
control	267	0
control	267	11.878027770538534
control	267	8.128397434873584
control	267	8.878477516556023
control	267	12.109434105384784
control	267	10.232976888576967
control	267	14.530851214876266
control	267	8.340563675136623
control	267	1.9503713417761617
control	267	15.264335267582783
control	267	10.391511880665746
control	267	12.709829813789222
control	267	11.499489016344992
control	267	14.75270193508891
control	267	12.77838450347624
control	267	6.241334247310054
control	267	13.419266596220687
control	267	8.318540877229673
control	267	1.45089
control	267	12.610522206262722
control	267	14.060338397781852
control	267	14.169381284607528
control	267	0
control	267	0
control	267	11.692764141641142
control	267	12.100916229297892
control	267	11.810923698735122
control	267	3.433944862179551
control	267	9.22803
control	267	5.403636581926708
control	267	12.569766154929685
control	267	11.796816587223756
control	267	9.795222489851696
control	267	11.272768968272976
control	267	9.78084
control	267	26.16587665825864
control	267	11.903117165559555
control	267	12.2595
control	267	3.906699190224523
control	267	13.16634234652667
control	267	20.850997732866897
control	267	11.95976787443885
control	267	5.327558411937047
control	267	11.306037235992411
control	267	11.248441218413957
control	267	9.232292331402457
control	267	8.603606547354037
control	267	14.825260627849262
control	267	12.721780600784475
control	267	13.164852210728016
control	267	13.5053
control	267	11.773526699017827
control	267	12.673339083453785
control	267	14.308899319104324
control	267	8.370239321502801
control	267	12.37758964394176
control	267	2.8416475044791247
control	267	11.703425186673291
control	267	12.697126024015436
control	267	13.71552664382276
control	267	9.26294
control	267	22.83316433673558
control	267	7.795015152920527
control	267	12.13793831361351
control	267	6.870239725207386
control	267	7.429830984742615
control	267	12.07963507683215
control	267	9.001424370601674
control	267	11.110201792621591
control	267	0
control	267	10.92832420280467
control	267	0
control	267	9.607989968953264
control	267	12.247454567692133
control	267	12.949561805913792
control	267	8.065651431557082
control	267	8.798900774229109
control	267	10.356274455905565
control	267	0
control	267	0
control	267	0
control	267	13.588421200021248
control	267	0
control	267	3.881974511257387
control	267	0
control	267	15.7999
control	267	11.27691394115456
control	267	0
control	267	12.692515748307592
control	267	13.61684571448839
control	267	7.835654232679756
control	267	9.280511907837315
control	267	9.976200755131142
control	267	10.51542576219225
control	267	15.164537170053377
control	267	10.740552494781896
control	267	11.301928389271506
control	267	11.22188553201079
control	267	10.45438764841614
control	267	8.135
control	267	0
control	267	10.021122833276127
control	267	12.77784217226261
control	267	10.691542722216498
control	267	1.9837570571766712
control	267	4.229028392662357
control	267	10.45245315512036
control	267	0
control	267	14.700437671690349
control	267	3.381549098574379
control	267	10.67266909403303
control	267	10.312704950997508
control	267	9.744645182550272
control	267	14.505181691542488
control	267	14.265586915325818
control	267	14.16007964943648
control	267	8.289391949666335
control	267	0
control	267	5.728461389494193
control	267	0
[truncated: 10,001 more rows]

## Sheet: Figure3EF
# Tunnel-lining resiudes (residues wihtin the 3.0 A distnace from individual tunnels)
# Column content
# res: residue index in PDB file
# AA: amino acid
# N: number of snapshots in which the residue lined the tunnel
# sideN: same as N, but backbone atoms are not counted (those named H, N, C, O, CA or HA)
#
res	AA	N	Nside	system	replica	Tunnel
335	ASP	1603	1603	control	1	267
466	TYR	1603	1603	control	1	267
524	HIP	1603	1603	control	1	267
383	TYR	1601	1601	control	1	267
267	PHE	1600	1599	control	1	267
419	MET	1599	1599	control	1	267
525	TRP	1593	1593	control	1	267
268	PRO	1567	1567	control	1	267
408	LEU	1550	1546	control	1	267
387	PHE	1502	1502	control	1	267
336	TRP	1522	1499	control	1	267
384	GLN	1493	1493	control	1	267
417	LEU	1415	1391	control	1	267
497	PHE	1395	1364	control	1	267
415	SER	1269	1251	control	1	267
412	SER	1156	1026	control	1	267
496	ASP	1157	1017	control	1	267
410	ARG	1172	990	control	1	267
498	VAL	958	939	control	1	267
523	GLY	783	732	control	1	267
380	VAL	673	626	control	1	267
420	HIE	654	622	control	1	267
334	HIP	608	603	control	1	267
381	PHE	528	493	control	1	267
495	LYS	890	404	control	1	267
269	GLU	401	400	control	1	267
266	GLY	704	313	control	1	267
416	VAL	873	194	control	1	267
411	ALA	1000	185	control	1	267
428	LEU	206	185	control	1	267
360	THR	173	165	control	1	267
361	PRO	165	165	control	1	267
441	MET	158	158	control	1	267
409	PHE	735	138	control	1	267
339	MET	117	117	control	1	267
407	SER	804	110	control	1	267
499	LEU	106	98	control	1	267
418	SER	456	78	control	1	267
529	ASP	68	68	control	1	267
414	GLU	232	67	control	1	267
429	PHE	64	64	control	1	267
469	MET	64	64	control	1	267
359	ASN	131	37	control	1	267
413	ASP	505	22	control	1	267
433	PRO	22	21	control	1	267
432	SER	22	20	control	1	267
421	LYS	62	19	control	1	267
431	ASN	19	13	control	1	267
436	PRO	12	12	control	1	267
422	VAL	11	11	control	1	267
397	LEU	7	7	control	1	267
423	CYS	7	7	control	1	267
434	GLU	6	6	control	1	267
437	SER	9	5	control	1	267
500	VAL	4	4	control	1	267
363	ILE	3	3	control	1	267
503	MET	3	3	control	1	267
375	ILE	2	2	control	1	267
378	ASN	2	2	control	1	267
379	PRO	21	2	control	1	267
403	ARG	2	2	control	1	267
404	THR	12	2	control	1	267
406	LYS	13	2	control	1	267
427	GLY	2	2	control	1	267
430	VAL	4	2	control	1	267
338	GLY	4	1	control	1	267
382	ASP	14	1	control	1	267
388	GLN	1	1	control	1	267
396	GLU	1	1	control	1	267
424	GLU	1	1	control	1	267
425	ALA	1	1	control	1	267
435	GLU	9	1	control	1	267
439	SER	1	1	control	1	267
501	PRO	1	1	control	1	267
4050	NA	1	1	control	1	267
4051	NA	1	1	control	1	267
337	GLY	17	0	control	1	267
426	GLY	1	0	control	1	267
494	GLU	4	0	control	1	267
521	ASP	1	0	control	1	267
522	CYS	80	0	control	1	267
335	ASP	1479	1479	control	1	336
383	TYR	1479	1479	control	1	336
384	GLN	1479	1479	control	1	336
466	TYR	1479	1479	control	1	336
267	PHE	1475	1475	control	1	336
336	TRP	1478	1473	control	1	336
524	HIP	1465	1465	control	1	336
339	MET	1448	1448	control	1	336
381	PHE	1416	1416	control	1	336
469	MET	1406	1406	control	1	336
360	THR	1381	1348	control	1	336
361	PRO	1400	1326	control	1	336
498	VAL	1318	1310	control	1	336
371	PRO	1295	1283	control	1	336
503	MET	1270	1262	control	1	336
374	SER	1240	1239	control	1	336
387	PHE	1208	1208	control	1	336
525	TRP	1194	1194	control	1	336
268	PRO	1181	1180	control	1	336
375	ILE	1178	1161	control	1	336
419	MET	1148	1148	control	1	336
363	ILE	1343	1090	control	1	336
497	PHE	1052	1016	control	1	336
408	LEU	907	907	control	1	336
364	PRO	851	793	control	1	336
369	MET	756	738	control	1	336
378	ASN	701	696	control	1	336
506	HIE	578	578	control	1	336
499	LEU	628	555	control	1	336
366	ASN	578	551	control	1	336
473	TRP	518	518	control	1	336
502	GLN	542	469	control	1	336
266	GLY	730	459	control	1	336
362	PHE	1012	436	control	1	336
500	VAL	434	411	control	1	336
472	ASN	384	381	control	1	336
365	ALA	551	343	control	1	336
343	TYR	306	306	control	1	336
372	LEU	882	302	control	1	336
496	ASP	271	271	control	1	336
334	HIP	448	231	control	1	336
269	GLU	197	196	control	1	336
359	ASN	934	194	control	1	336
505	GLN	224	190	control	1	336
370	SER	900	183	control	1	336
377	ALA	185	180	control	1	336
310	MET	162	162	control	1	336
368	ASN	213	138	control	1	336
476	ALA	133	131	control	1	336
504	SER	320	114	control	1	336
477	CYS	105	104	control	1	336
380	VAL	95	88	control	1	336
373	GLU	155	85	control	1	336
338	GLY	302	61	control	1	336
417	LEU	60	60	control	1	336
507	MET	88	53	control	1	336
510	TRP	47	47	control	1	336
501	PRO	174	41	control	1	336
490	MET	28	28	control	1	336
367	PRO	110	26	control	1	336
342	TRP	24	24	control	1	336
465	TRP	65	21	control	1	336
470	GLU	88	20	control	1	336
346	LEU	16	16	control	1	336
492	THR	16	16	control	1	336
516	ARG	16	16	control	1	336
376	LYS	56	15	control	1	336
347	PHE	14	14	control	1	336
480	LEU	14	14	control	1	336
428	LEU	13	13	control	1	336
420	HIE	12	11	control	1	336
474	LYS	52	11	control	1	336
409	PHE	8	8	control	1	336
514	LEU	8	8	control	1	336
509	ASP	7	7	control	1	336
357	SER	6	6	control	1	336
479	SER	7	6	control	1	336
508	GLU	7	6	control	1	336
475	TRP	16	5	control	1	336
379	PRO	9	4	control	1	336
388	GLN	4	4	control	1	336
412	SER	5	4	control	1	336
481	GLY	4	4	control	1	336
493	ALA	4	4	control	1	336
296	TYR	3	3	control	1	336
309	CYS	3	3	control	1	336
311	GLU	3	3	control	1	336
491	VAL	4	3	control	1	336
518	HIE	3	3	control	1	336
312	VAL	3	2	control	1	336
358	LEU	22	2	control	1	336
385	LEU	2	2	control	1	336
423	CYS	2	2	control	1	336
471	ARG	25	2	control	1	336
494	GLU	4	2	control	1	336
410	ARG	2	1	control	1	336
415	SER	1	1	control	1	336
418	SER	2	1	control	1	336
422	VAL	1	1	control	1	336
468	ASN	63	1	control	1	336
482	ARG	2	1	control	1	336
495	LYS	11	1	control	1	336
511	ILE	1	1	control	1	336
526	THR	1	1	control	1	336
4051	NA	1	1	control	1	336
4054	NA	1	1	control	1	336
337	GLY	355	0	control	1	336
340	LEU	7	0	control	1	336
382	ASP	1	0	control	1	336
407	SER	1	0	control	1	336
411	ALA	1	0	control	1	336
467	ARG	1	0	control	1	336
478	LYS	7	0	control	1	336
489	LEU	2	0	control	1	336
522	CYS	1	0	control	1	336
523	GLY	5	0	control	1	336
335	ASP	1618	1618	control	2	267
466	TYR	1618	1618	control	2	267
524	HIP	1618	1618	control	2	267
267	PHE	1617	1617	control	2	267
383	TYR	1617	1617	control	2	267
419	MET	1612	1611	control	2	267
525	TRP	1611	1611	control	2	267
408	LEU	1593	1592	control	2	267
268	PRO	1583	1583	control	2	267
387	PHE	1535	1535	control	2	267
497	PHE	1526	1518	control	2	267
417	LEU	1523	1512	control	2	267
336	TRP	1525	1499	control	2	267
384	GLN	1467	1467	control	2	267
415	SER	1447	1433	control	2	267
410	ARG	1315	1204	control	2	267
412	SER	1287	1099	control	2	267
498	VAL	1033	1028	control	2	267
496	ASP	1087	929	control	2	267
523	GLY	819	783	control	2	267
334	HIP	621	618	control	2	267
380	VAL	636	596	control	2	267
420	HIE	603	572	control	2	267
495	LYS	853	385	control	2	267
269	GLU	381	381	control	2	267
381	PHE	374	343	control	2	267
266	GLY	812	342	control	2	267
361	PRO	270	270	control	2	267
428	LEU	264	247	control	2	267
416	VAL	1087	236	control	2	267
441	MET	181	181	control	2	267
409	PHE	913	170	control	2	267
411	ALA	1117	137	control	2	267
360	THR	130	118	control	2	267
407	SER	1027	103	control	2	267
339	MET	102	102	control	2	267
429	PHE	91	91	control	2	267
499	LEU	85	75	control	2	267
418	SER	491	74	control	2	267
529	ASP	60	60	control	2	267
414	GLU	273	56	control	2	267
469	MET	42	42	control	2	267
359	ASN	105	28	control	2	267
397	LEU	22	22	control	2	267
421	LYS	67	16	control	2	267
431	ASN	18	15	control	2	267
432	SER	15	15	control	2	267
433	PRO	13	12	control	2	267
413	ASP	482	7	control	2	267
436	PRO	7	7	control	2	267
422	VAL	5	5	control	2	267
382	ASP	26	3	control	2	267
430	VAL	7	3	control	2	267
338	GLY	3	2	control	2	267
379	PRO	22	2	control	2	267
406	LYS	7	2	control	2	267
4053	NA	2	2	control	2	267
363	ILE	1	1	control	2	267
375	ILE	1	1	control	2	267
403	ARG	1	1	control	2	267
404	THR	6	1	control	2	267
425	ALA	1	1	control	2	267
435	GLU	1	1	control	2	267
503	MET	1	1	control	2	267
337	GLY	8	0	control	2	267
362	PHE	1	0	control	2	267
427	GLY	2	0	control	2	267
434	GLU	1	0	control	2	267
437	SER	4	0	control	2	267
494	GLU	2	0	control	2	267
522	CYS	75	0	control	2	267
335	ASP	1543	1543	control	2	336
383	TYR	1543	1543	control	2	336
466	TYR	1543	1543	control	2	336
336	TRP	1543	1542	control	2	336
267	PHE	1538	1538	control	2	336
524	HIP	1533	1533	control	2	336
384	GLN	1530	1530	control	2	336
339	MET	1520	1520	control	2	336
381	PHE	1508	1508	control	2	336
469	MET	1493	1493	control	2	336
498	VAL	1447	1447	control	2	336
361	PRO	1494	1433	control	2	336
371	PRO	1439	1427	control	2	336
374	SER	1393	1393	control	2	336
503	MET	1393	1384	control	2	336
360	THR	1425	1373	control	2	336
387	PHE	1316	1316	control	2	336
525	TRP	1302	1302	control	2	336
375	ILE	1317	1294	control	2	336
268	PRO	1286	1284	control	2	336
363	ILE	1473	1219	control	2	336
419	MET	1200	1200	control	2	336
497	PHE	1109	1084	control	2	336
408	LEU	1018	1018	control	2	336
369	MET	914	901	control	2	336
364	PRO	922	867	control	2	336
378	ASN	766	763	control	2	336
506	HIE	695	694	control	2	336
366	ASN	685	669	control	2	336
502	GLN	721	615	control	2	336
473	TRP	589	589	control	2	336
362	PHE	1086	508	control	2	336
266	GLY	815	505	control	2	336
499	LEU	573	487	control	2	336
500	VAL	486	462	control	2	336
472	ASN	358	357	control	2	336
365	ALA	640	319	control	2	336
505	GLN	343	286	control	2	336
377	ALA	278	274	control	2	336
372	LEU	1005	260	control	2	336
343	TYR	249	249	control	2	336
334	HIP	439	238	control	2	336
496	ASP	227	227	control	2	336
504	SER	447	207	control	2	336
370	SER	1002	198	control	2	336
359	ASN	983	182	control	2	336
269	GLU	179	179	control	2	336
368	ASN	233	156	control	2	336
310	MET	145	145	control	2	336
476	ALA	119	119	control	2	336
373	GLU	192	112	control	2	336
380	VAL	96	92	control	2	336
417	LEU	84	84	control	2	336
477	CYS	77	76	control	2	336
510	TRP	66	66	control	2	336
338	GLY	294	63	control	2	336
507	MET	86	48	control	2	336
501	PRO	183	43	control	2	336
420	HIE	24	23	control	2	336
376	LYS	57	20	control	2	336
465	TRP	72	18	control	2	336
428	LEU	15	15	control	2	336
367	PRO	96	13	control	2	336
409	PHE	14	13	control	2	336
509	ASP	12	11	control	2	336
342	TRP	10	10	control	2	336
388	GLN	10	10	control	2	336
296	TYR	8	8	control	2	336
470	GLU	67	8	control	2	336
490	MET	6	6	control	2	336
480	LEU	5	5	control	2	336
379	PRO	5	4	control	2	336
385	LEU	4	4	control	2	336
415	SER	4	4	control	2	336
416	VAL	3	3	control	2	336
474	LYS	26	3	control	2	336
346	LEU	2	2	control	2	336
418	SER	2	2	control	2	336
475	TRP	2	2	control	2	336
492	THR	2	2	control	2	336
511	ILE	2	2	control	2	336
382	ASP	2	1	control	2	336
421	LYS	1	1	control	2	336
429	PHE	1	1	control	2	336
481	GLY	1	1	control	2	336
4050	NA	1	1	control	2	336
4051	NA	1	1	control	2	336
4052	NA	1	1	control	2	336
4053	NA	1	1	control	2	336
337	GLY	330	0	control	2	336
340	LEU	1	0	control	2	336
358	LEU	17	0	control	2	336
410	ARG	1	0	control	2	336
468	ASN	42	0	control	2	336
471	ARG	12	0	control	2	336
495	LYS	2	0	control	2	336
508	GLU	11	0	control	2	336
335	ASP	1706	1706	ptg423	1	267
466	TYR	1706	1706	ptg423	1	267
524	HIP	1706	1706	ptg423	1	267
383	TYR	1703	1703	ptg423	1	267
267	PHE	1702	1702	ptg423	1	267
525	TRP	1699	1699	ptg423	1	267
408	LEU	1699	1692	ptg423	1	267
268	PRO	1644	1644	ptg423	1	267
384	GLN	1613	1613	ptg423	1	267
387	PHE	1567	1567	ptg423	1	267
336	TRP	1595	1562	ptg423	1	267
417	LEU	1535	1503	ptg423	1	267
497	PHE	1489	1410	ptg423	1	267
419	MET	1444	1406	ptg423	1	267
415	SER	1413	1403	ptg423	1	267
412	SER	1283	1169	ptg423	1	267
496	ASP	1246	1139	ptg423	1	267
410	ARG	1286	1077	ptg423	1	267
498	VAL	1102	1071	ptg423	1	267
380	VAL	890	817	ptg423	1	267
381	PHE	844	811	ptg423	1	267
523	GLY	884	809	ptg423	1	267
334	HIP	770	765	ptg423	1	267
495	LYS	987	501	ptg423	1	267
420	HIE	496	440	ptg423	1	267
266	GLY	738	383	ptg423	1	267
269	GLU	371	371	ptg423	1	267
428	LEU	350	341	ptg423	1	267
429	PHE	274	274	ptg423	1	267
418	SER	732	266	ptg423	1	267
416	VAL	991	229	ptg423	1	267
411	ALA	1072	215	ptg423	1	267
360	THR	161	160	ptg423	1	267
339	MET	137	137	ptg423	1	267
409	PHE	817	134	ptg423	1	267
441	MET	133	133	ptg423	1	267
499	LEU	157	127	ptg423	1	267
407	SER	986	117	ptg423	1	267
414	GLU	301	70	ptg423	1	267
382	ASP	76	55	ptg423	1	267
469	MET	52	52	ptg423	1	267
361	PRO	49	49	ptg423	1	267
413	ASP	580	38	ptg423	1	267
431	ASN	37	37	ptg423	1	267
359	ASN	106	35	ptg423	1	267
422	VAL	29	29	ptg423	1	267
529	ASP	26	26	ptg423	1	267
421	LYS	42	19	ptg423	1	267
503	MET	19	19	ptg423	1	267
432	SER	19	16	ptg423	1	267
378	ASN	13	13	ptg423	1	267
379	PRO	57	13	ptg423	1	267
500	VAL	12	12	ptg423	1	267
433	PRO	9	9	ptg423	1	267
397	LEU	8	8	ptg423	1	267
375	ILE	6	6	ptg423	1	267
386	TYR	6	6	ptg423	1	267
4025	NA	5	5	ptg423	1	267
436	PRO	4	4	ptg423	1	267
501	PRO	4	4	ptg423	1	267
4026	NA	4	4	ptg423	1	267
4029	NA	4	4	ptg423	1	267
423	PTG	3	3	ptg423	1	267
502	GLN	3	3	ptg423	1	267
440	ARG	2	2	ptg423	1	267
522	CYS	93	2	ptg423	1	267
4024	NA	2	2	ptg423	1	267
4028	NA	2	2	ptg423	1	267
363	ILE	1	1	ptg423	1	267
404	THR	1	1	ptg423	1	267
406	LYS	10	1	ptg423	1	267
437	SER	1	1	ptg423	1	267
463	LEU	1	1	ptg423	1	267
493	ALA	4	1	ptg423	1	267
494	GLU	13	1	ptg423	1	267
521	ASP	5	1	ptg423	1	267
527	GLN	1	1	ptg423	1	267
337	GLY	4	0	ptg423	1	267
338	GLY	1	0	ptg423	1	267
427	GLY	1	0	ptg423	1	267
430	VAL	5	0	ptg423	1	267
435	GLU	1	0	ptg423	1	267
438	LEU	1	0	ptg423	1	267
335	ASP	1087	1087	ptg423	1	336
336	TRP	1087	1087	ptg423	1	336
384	GLN	1087	1087	ptg423	1	336
466	TYR	1087	1087	ptg423	1	336
267	PHE	1085	1085	ptg423	1	336
383	TYR	1085	1085	ptg423	1	336
524	HIP	1080	1080	ptg423	1	336
339	MET	1072	1072	ptg423	1	336
469	MET	1015	1015	ptg423	1	336
381	PHE	1009	1008	ptg423	1	336
360	THR	1037	1007	ptg423	1	336
498	VAL	1011	1005	ptg423	1	336
361	PRO	1016	962	ptg423	1	336
371	PRO	962	952	ptg423	1	336
503	MET	936	933	ptg423	1	336
525	TRP	929	929	ptg423	1	336
375	ILE	930	920	ptg423	1	336
374	SER	912	911	ptg423	1	336
268	PRO	902	901	ptg423	1	336
387	PHE	882	882	ptg423	1	336
408	LEU	805	804	ptg423	1	336
363	ILE	983	760	ptg423	1	336
364	PRO	782	742	ptg423	1	336
369	MET	632	610	ptg423	1	336
419	MET	592	592	ptg423	1	336
506	HIE	509	508	ptg423	1	336
366	ASN	522	501	ptg423	1	336
473	TRP	486	486	ptg423	1	336
497	PHE	575	480	ptg423	1	336
502	GLN	545	472	ptg423	1	336
500	VAL	433	405	ptg423	1	336
362	PHE	736	379	ptg423	1	336
499	LEU	471	378	ptg423	1	336
266	GLY	560	364	ptg423	1	336
378	ASN	364	362	ptg423	1	336
365	ALA	542	332	ptg423	1	336
334	HIP	442	300	ptg423	1	336
505	GLN	300	260	ptg423	1	336
472	ASN	253	253	ptg423	1	336
343	TYR	204	204	ptg423	1	336
496	ASP	204	204	ptg423	1	336
504	SER	389	185	ptg423	1	336
368	ASN	242	184	ptg423	1	336
269	GLU	169	169	ptg423	1	336
417	LEU	167	167	ptg423	1	336
359	ASN	710	166	ptg423	1	336
370	SER	626	149	ptg423	1	336
372	LEU	597	146	ptg423	1	336
377	ALA	123	119	ptg423	1	336
476	ALA	115	114	ptg423	1	336
510	TRP	104	104	ptg423	1	336
310	MET	98	98	ptg423	1	336
373	GLU	135	83	ptg423	1	336
477	CYS	81	79	ptg423	1	336
380	VAL	73	71	ptg423	1	336
420	HIE	62	62	ptg423	1	336
507	MET	138	61	ptg423	1	336
342	TRP	53	52	ptg423	1	336
501	PRO	286	50	ptg423	1	336
338	GLY	151	45	ptg423	1	336
367	PRO	123	30	ptg423	1	336
428	LEU	23	23	ptg423	1	336
409	PHE	25	22	ptg423	1	336
509	ASP	19	19	ptg423	1	336
388	GLN	18	18	ptg423	1	336
490	MET	15	15	ptg423	1	336
470	GLU	91	14	ptg423	1	336
480	LEU	14	14	ptg423	1	336
465	TRP	38	12	ptg423	1	336
516	ARG	11	11	ptg423	1	336
346	LEU	8	8	ptg423	1	336
376	LYS	41	8	ptg423	1	336
385	LEU	8	7	ptg423	1	336
412	SER	7	7	ptg423	1	336
479	SER	8	7	ptg423	1	336
429	PHE	6	6	ptg423	1	336
481	GLY	8	6	ptg423	1	336
508	GLU	10	6	ptg423	1	336
492	THR	5	5	ptg423	1	336
347	PHE	4	4	ptg423	1	336
475	TRP	5	4	ptg423	1	336
514	LEU	4	4	ptg423	1	336
379	PRO	16	3	ptg423	1	336
423	PTG	3	3	ptg423	1	336
474	LYS	32	3	ptg423	1	336
484	ILE	3	3	ptg423	1	336
296	TYR	2	2	ptg423	1	336
482	ARG	6	2	ptg423	1	336
511	ILE	2	2	ptg423	1	336
410	ARG	8	1	ptg423	1	336
418	SER	1	1	ptg423	1	336
422	VAL	1	1	ptg423	1	336
463	LEU	1	1	ptg423	1	336
483	LYS	2	1	ptg423	1	336
4026	NA	1	1	ptg423	1	336
4027	NA	1	1	ptg423	1	336
4028	NA	1	1	ptg423	1	336
337	GLY	139	0	ptg423	1	336
340	LEU	1	0	ptg423	1	336
358	LEU	16	0	ptg423	1	336
382	ASP	2	0	ptg423	1	336
407	SER	1	0	ptg423	1	336
411	ALA	1	0	ptg423	1	336
467	ARG	1	0	ptg423	1	336
468	ASN	49	0	ptg423	1	336
471	ARG	17	0	ptg423	1	336
478	LYS	7	0	ptg423	1	336
491	VAL	1	0	ptg423	1	336
495	LYS	1	0	ptg423	1	336
515	LYS	1	0	ptg423	1	336
517	GLY	1	0	ptg423	1	336
335	ASP	1525	1525	ptg423	2	267
383	TYR	1525	1525	ptg423	2	267
466	TYR	1525	1525	ptg423	2	267
524	HIP	1525	1525	ptg423	2	267
525	TRP	1523	1523	ptg423	2	267
267	PHE	1522	1522	ptg423	2	267
408	LEU	1510	1507	ptg423	2	267
268	PRO	1482	1482	ptg423	2	267
387	PHE	1393	1393	ptg423	2	267
417	LEU	1406	1388	ptg423	2	267
384	GLN	1374	1373	ptg423	2	267
419	MET	1373	1356	ptg423	2	267
336	TRP	1348	1322	ptg423	2	267
497	PHE	1339	1288	ptg423	2	267
415	SER	1260	1241	ptg423	2	267
496	ASP	1109	1017	ptg423	2	267
498	VAL	1007	993	ptg423	2	267
412	SER	1102	933	ptg423	2	267
410	ARG	1082	893	ptg423	2	267
523	GLY	816	746	ptg423	2	267
380	VAL	748	712	ptg423	2	267
381	PHE	680	651	ptg423	2	267
334	HIP	654	650	ptg423	2	267
495	LYS	910	491	ptg423	2	267
266	GLY	729	380	ptg423	2	267
269	GLU	372	372	ptg423	2	267
420	HIE	389	332	ptg423	2	267
361	PRO	312	312	ptg423	2	267
416	VAL	880	286	ptg423	2	267
428	LEU	266	263	ptg423	2	267
418	SER	719	156	ptg423	2	267
360	THR	162	143	ptg423	2	267
409	PHE	657	141	ptg423	2	267
429	PHE	128	128	ptg423	2	267
407	SER	766	103	ptg423	2	267
411	ALA	837	100	ptg423	2	267
339	MET	80	80	ptg423	2	267
441	MET	80	80	ptg423	2	267
359	ASN	168	60	ptg423	2	267
414	GLU	225	54	ptg423	2	267
499	LEU	68	45	ptg423	2	267
413	ASP	401	41	ptg423	2	267
529	ASP	29	29	ptg423	2	267
469	MET	27	27	ptg423	2	267
397	LEU	15	15	ptg423	2	267
422	VAL	13	13	ptg423	2	267
431	ASN	11	10	ptg423	2	267
379	PRO	32	9	ptg423	2	267
421	LYS	28	9	ptg423	2	267
432	SER	8	8	ptg423	2	267
439	SER	8	8	ptg423	2	267
382	ASP	23	7	ptg423	2	267
433	PRO	6	6	ptg423	2	267
436	PRO	7	6	ptg423	2	267
503	MET	5	5	ptg423	2	267
404	THR	5	3	ptg423	2	267
378	ASN	3	2	ptg423	2	267
437	SER	3	2	ptg423	2	267
463	LEU	2	2	ptg423	2	267
4027	NA	2	2	ptg423	2	267
338	GLY	5	1	ptg423	2	267
363	ILE	1	1	ptg423	2	267
371	PRO	1	1	ptg423	2	267
375	ILE	1	1	ptg423	2	267
405	PHE	1	1	ptg423	2	267
406	LYS	4	1	ptg423	2	267
440	ARG	1	1	ptg423	2	267
500	VAL	1	1	ptg423	2	267
522	CYS	84	1	ptg423	2	267
4024	NA	1	1	ptg423	2	267
4029	NA	1	1	ptg423	2	267
337	GLY	9	0	ptg423	2	267
438	LEU	1	0	ptg423	2	267
494	GLU	13	0	ptg423	2	267
521	ASP	2	0	ptg423	2	267
335	ASP	1309	1309	ptg423	2	336
384	GLN	1309	1309	ptg423	2	336
466	TYR	1309	1309	ptg423	2	336
383	TYR	1306	1306	ptg423	2	336
524	HIP	1305	1305	ptg423	2	336
267	PHE	1303	1302	ptg423	2	336
336	TRP	1307	1300	ptg423	2	336
339	MET	1292	1292	ptg423	2	336
469	MET	1260	1260	ptg423	2	336
361	PRO	1267	1224	ptg423	2	336
371	PRO	1212	1201	ptg423	2	336
381	PHE	1183	1183	ptg423	2	336
498	VAL	1161	1150	ptg423	2	336
374	SER	1145	1145	ptg423	2	336
375	ILE	1161	1142	ptg423	2	336
503	MET	1124	1122	ptg423	2	336
525	TRP	1122	1122	ptg423	2	336
268	PRO	1106	1105	ptg423	2	336
387	PHE	1068	1068	ptg423	2	336
363	ILE	1231	1042	ptg423	2	336
408	LEU	953	953	ptg423	2	336
360	THR	1078	908	ptg423	2	336
364	PRO	917	845	ptg423	2	336
369	MET	771	755	ptg423	2	336
419	MET	695	694	ptg423	2	336
366	ASN	659	652	ptg423	2	336
497	PHE	752	648	ptg423	2	336
473	TRP	631	631	ptg423	2	336
362	PHE	1116	619	ptg423	2	336
506	HIE	596	593	ptg423	2	336
472	ASN	531	530	ptg423	2	336
365	ALA	632	518	ptg423	2	336
343	TYR	479	479	ptg423	2	336
266	GLY	731	471	ptg423	2	336
502	GLN	536	452	ptg423	2	336
378	ASN	438	433	ptg423	2	336
500	VAL	415	396	ptg423	2	336
370	SER	860	378	ptg423	2	336
476	ALA	373	373	ptg423	2	336
499	LEU	454	365	ptg423	2	336
334	HIP	446	341	ptg423	2	336
417	LEU	305	305	ptg423	2	336
372	LEU	901	280	ptg423	2	336
477	CYS	248	248	ptg423	2	336
269	GLU	247	247	ptg423	2	336
496	ASP	194	193	ptg423	2	336
310	MET	159	159	ptg423	2	336
359	ASN	807	140	ptg423	2	336
373	GLU	187	129	ptg423	2	336
504	SER	269	127	ptg423	2	336
377	ALA	136	125	ptg423	2	336
505	GLN	185	125	ptg423	2	336
507	MET	137	109	ptg423	2	336
368	ASN	220	106	ptg423	2	336
380	VAL	117	106	ptg423	2	336
490	MET	64	64	ptg423	2	336
501	PRO	189	49	ptg423	2	336
338	GLY	152	48	ptg423	2	336
516	ARG	47	47	ptg423	2	336
510	TRP	46	46	ptg423	2	336
342	TRP	36	36	ptg423	2	336
492	THR	36	36	ptg423	2	336
514	LEU	31	31	ptg423	2	336
508	GLU	34	30	ptg423	2	336
409	PHE	22	22	ptg423	2	336
367	PRO	207	20	ptg423	2	336
388	GLN	17	17	ptg423	2	336
420	HIE	19	17	ptg423	2	336
346	LEU	12	12	ptg423	2	336
357	SER	11	11	ptg423	2	336
465	TRP	44	11	ptg423	2	336
429	PHE	10	10	ptg423	2	336
518	HIE	10	10	ptg423	2	336
376	LYS	47	9	ptg423	2	336
470	GLU	191	9	ptg423	2	336
358	LEU	30	8	ptg423	2	336
480	LEU	9	8	ptg423	2	336
491	VAL	15	8	ptg423	2	336
493	ALA	10	8	ptg423	2	336
509	ASP	8	8	ptg423	2	336
385	LEU	8	7	ptg423	2	336
428	LEU	7	7	ptg423	2	336
474	LYS	62	6	ptg423	2	336
415	SER	4	4	ptg423	2	336
475	TRP	6	4	ptg423	2	336
296	TYR	3	3	ptg423	2	336
4026	NA	3	3	ptg423	2	336
347	PHE	2	2	ptg423	2	336
379	PRO	4	2	ptg423	2	336
410	ARG	2	2	ptg423	2	336
412	SER	2	2	ptg423	2	336
423	PTG	2	2	ptg423	2	336
481	GLY	3	2	ptg423	2	336
482	ARG	3	2	ptg423	2	336
511	ILE	2	2	ptg423	2	336
526	THR	2	2	ptg423	2	336
416	VAL	1	1	ptg423	2	336
418	SER	1	1	ptg423	2	336
483	LYS	1	1	ptg423	2	336
4024	NA	1	1	ptg423	2	336
4025	NA	1	1	ptg423	2	336
337	GLY	156	0	ptg423	2	336
340	LEU	2	0	ptg423	2	336
382	ASP	2	0	ptg423	2	336
467	ARG	1	0	ptg423	2	336
468	ASN	84	0	ptg423	2	336
471	ARG	13	0	ptg423	2	336
478	LYS	3	0	ptg423	2	336
479	SER	2	0	ptg423	2	336
489	LEU	2	0	ptg423	2	336
494	GLU	8	0	ptg423	2	336
495	LYS	4	0	ptg423	2	336
515	LYS	2	0	ptg423	2	336
517	GLY	3	0	ptg423	2	336
523	GLY	3	0	ptg423	2	336
267	PHE	1625	1625	ptg522	1	267
383	TYR	1625	1625	ptg522	1	267
466	TYR	1625	1625	ptg522	1	267
524	HIP	1624	1624	ptg522	1	267
525	TRP	1619	1619	ptg522	1	267
335	ASP	1615	1615	ptg522	1	267
419	MET	1614	1614	ptg522	1	267
408	LEU	1602	1601	ptg522	1	267
336	TRP	1586	1584	ptg522	1	267
268	PRO	1554	1554	ptg522	1	267
387	PHE	1495	1495	ptg522	1	267
384	GLN	1416	1415	ptg522	1	267
417	LEU	1387	1357	ptg522	1	267
415	SER	1299	1271	ptg522	1	267
497	PHE	1342	1220	ptg522	1	267
498	VAL	1200	1196	ptg522	1	267
496	ASP	1238	1111	ptg522	1	267
412	SER	1221	1070	ptg522	1	267
410	ARG	1195	998	ptg522	1	267
380	VAL	790	734	ptg522	1	267
420	HIE	711	689	ptg522	1	267
523	GLY	763	686	ptg522	1	267
381	PHE	586	562	ptg522	1	267
334	HIP	517	514	ptg522	1	267
269	GLU	458	441	ptg522	1	267
495	LYS	894	437	ptg522	1	267
266	GLY	724	340	ptg522	1	267
416	VAL	954	292	ptg522	1	267
428	LEU	241	225	ptg522	1	267
360	THR	209	203	ptg522	1	267
407	SER	925	199	ptg522	1	267
409	PHE	824	181	ptg522	1	267
429	PHE	170	170	ptg522	1	267
522	PTG	219	155	ptg522	1	267																											3:C19_4673	3:H21_4679	3:H21A_4680	3:H18_4685	3:H17_4686	2:H19A_4684	1:C7_4643	1:C6_4644	1:H7_4662	1:H19_4683	1:H16_4687	1:H16A_4688	1:HB2_4693
361	PRO	137	137	ptg522	1	267
411	ALA	990	134	ptg522	1	267
499	LEU	170	128	ptg522	1	267
441	MET	121	121	ptg522	1	267
339	MET	111	111	ptg522	1	267
418	SER	564	105	ptg522	1	267
469	MET	77	77	ptg522	1	267
414	GLU	306	74	ptg522	1	267
359	ASN	135	41	ptg522	1	267
397	LEU	30	30	ptg522	1	267
413	ASP	482	29	ptg522	1	267
494	GLU	23	18	ptg522	1	267
529	ASP	16	16	ptg522	1	267
421	LYS	64	11	ptg522	1	267
431	ASN	11	11	ptg522	1	267
500	VAL	11	11	ptg522	1	267
363	ILE	10	10	ptg522	1	267
404	THR	7	6	ptg522	1	267
422	VAL	6	6	ptg522	1	267
503	MET	6	6	ptg522	1	267
440	ARG	5	5	ptg522	1	267
382	ASP	24	4	ptg522	1	267
439	SER	4	4	ptg522	1	267
371	PRO	3	3	ptg522	1	267
379	PRO	18	3	ptg522	1	267
432	SER	3	3	ptg522	1	267
521	ASP	11	3	ptg522	1	267
527	GLN	3	3	ptg522	1	267
528	MET	3	3	ptg522	1	267
4064	NA	3	3	ptg522	1	267
338	GLY	4	2	ptg522	1	267
378	ASN	2	2	ptg522	1	267
433	PRO	2	2	ptg522	1	267
436	PRO	2	2	ptg522	1	267
463	LEU	2	2	ptg522	1	267
501	PRO	2	2	ptg522	1	267
4065	NA	2	2	ptg522	1	267
374	SER	1	1	ptg522	1	267
375	ILE	1	1	ptg522	1	267
425	ALA	1	1	ptg522	1	267
430	VAL	1	1	ptg522	1	267
435	GLU	1	1	ptg522	1	267
437	SER	1	1	ptg522	1	267
459	PHE	1	1	ptg522	1	267
504	SER	1	1	ptg522	1	267
526	THR	1	1	ptg522	1	267
4067	NA	1	1	ptg522	1	267
4068	NA	1	1	ptg522	1	267
337	GLY	28	0	ptg522	1	267
358	LEU	5	0	ptg522	1	267
362	PHE	4	0	ptg522	1	267
406	LYS	4	0	ptg522	1	267
427	GLY	1	0	ptg522	1	267
335	ASP	1023	1023	ptg522	1	336
336	TRP	1023	1023	ptg522	1	336
384	GLN	1023	1023	ptg522	1	336
466	TYR	1023	1023	ptg522	1	336
267	PHE	1022	1022	ptg522	1	336
383	TYR	1022	1022	ptg522	1	336
524	HIP	1019	1019	ptg522	1	336
339	MET	1012	1012	ptg522	1	336
360	THR	1002	988	ptg522	1	336
498	VAL	989	987	ptg522	1	336
469	MET	973	973	ptg522	1	336
381	PHE	970	970	ptg522	1	336
503	MET	965	930	ptg522	1	336
371	PRO	928	913	ptg522	1	336
361	PRO	917	874	ptg522	1	336
374	SER	869	867	ptg522	1	336
268	PRO	844	844	ptg522	1	336
525	TRP	844	844	ptg522	1	336
363	ILE	961	827	ptg522	1	336
364	PRO	830	822	ptg522	1	336
387	PHE	822	822	ptg522	1	336
375	ILE	829	772	ptg522	1	336
408	LEU	730	730	ptg522	1	336
419	MET	719	719	ptg522	1	336
499	LEU	752	621	ptg522	1	336
369	MET	616	591	ptg522	1	336
500	VAL	600	586	ptg522	1	336
497	PHE	627	539	ptg522	1	336
506	HIE	517	517	ptg522	1	336
378	ASN	485	481	ptg522	1	336
502	GLN	542	451	ptg522	1	336
496	ASP	320	314	ptg522	1	336
266	GLY	481	300	ptg522	1	336
366	ASN	299	291	ptg522	1	336
473	TRP	247	247	ptg522	1	336
359	ASN	713	222	ptg522	1	336
504	SER	376	214	ptg522	1	336
362	PHE	692	197	ptg522	1	336
377	ALA	203	194	ptg522	1	336
269	GLU	187	181	ptg522	1	336
334	HIP	246	165	ptg522	1	336
365	ALA	250	154	ptg522	1	336
372	LEU	588	153	ptg522	1	336
380	VAL	137	136	ptg522	1	336
505	GLN	171	133	ptg522	1	336
501	PRO	249	121	ptg522	1	336
472	ASN	120	119	ptg522	1	336
373	GLU	153	90	ptg522	1	336
370	SER	623	74	ptg522	1	336
368	ASN	153	72	ptg522	1	336
492	THR	68	68	ptg522	1	336
507	MET	88	68	ptg522	1	336
417	LEU	63	63	ptg522	1	336
490	MET	50	50	ptg522	1	336
343	TYR	48	48	ptg522	1	336
510	TRP	48	48	ptg522	1	336
310	MET	45	45	ptg522	1	336
516	ARG	40	40	ptg522	1	336
338	GLY	110	32	ptg522	1	336
409	PHE	30	27	ptg522	1	336
342	TRP	24	24	ptg522	1	336
376	LYS	61	22	ptg522	1	336
415	SER	14	14	ptg522	1	336
518	HIE	14	14	ptg522	1	336
428	LEU	13	13	ptg522	1	336
367	PRO	40	11	ptg522	1	336
420	HIE	11	11	ptg522	1	336
385	LEU	9	9	ptg522	1	336
477	CYS	9	9	ptg522	1	336
508	GLU	12	9	ptg522	1	336
379	PRO	18	8	ptg522	1	336
429	PHE	8	8	ptg522	1	336
465	TRP	12	6	ptg522	1	336
494	GLU	8	6	ptg522	1	336
509	ASP	6	6	ptg522	1	336
514	LEU	4	4	ptg522	1	336
388	GLN	3	3	ptg522	1	336
412	SER	3	3	ptg522	1	336
493	ALA	10	3	ptg522	1	336
410	ARG	6	1	ptg522	1	336
476	ALA	1	1	ptg522	1	336
480	LEU	1	1	ptg522	1	336
491	VAL	11	1	ptg522	1	336
517	GLY	2	1	ptg522	1	336
523	GLY	1	1	ptg522	1	336
527	GLN	1	1	ptg522	1	336
4063	NA	1	1	ptg522	1	336
4065	NA	1	1	ptg522	1	336
4066	NA	1	1	ptg522	1	336
337	GLY	120	0	ptg522	1	336
340	LEU	1	0	ptg522	1	336
358	LEU	37	0	ptg522	1	336
382	ASP	8	0	ptg522	1	336
407	SER	9	0	ptg522	1	336
416	VAL	5	0	ptg522	1	336
418	SER	2	0	ptg522	1	336
468	ASN	1	0	ptg522	1	336
470	GLU	7	0	ptg522	1	336
474	LYS	1	0	ptg522	1	336
475	TRP	1	0	ptg522	1	336
481	GLY	1	0	ptg522	1	336
495	LYS	9	0	ptg522	1	336
515	LYS	1	0	ptg522	1	336
335	ASP	1495	1495	ptg522	2	336
466	TYR	1495	1495	ptg522	2	336
383	TYR	1494	1494	ptg522	2	336
267	PHE	1493	1493	ptg522	2	336
336	TRP	1494	1493	ptg522	2	336
384	GLN	1493	1493	ptg522	2	336
339	MET	1477	1477	ptg522	2	336
469	MET	1461	1461	ptg522	2	336
381	PHE	1438	1438	ptg522	2	336
371	PRO	1410	1400	ptg522	2	336
498	VAL	1391	1384	ptg522	2	336
363	ILE	1450	1342	ptg522	2	336
361	PRO	1445	1339	ptg522	2	336
374	SER	1326	1325	ptg522	2	336
375	ILE	1332	1305	ptg522	2	336
360	THR	1360	1229	ptg522	2	336
524	HIP	1227	1227	ptg522	2	336
268	PRO	1205	1204	ptg522	2	336
387	PHE	1182	1182	ptg522	2	336
503	MET	1203	1182	ptg522	2	336
497	PHE	1199	1180	ptg522	2	336
419	MET	1076	1076	ptg522	2	336
408	LEU	976	976	ptg522	2	336
499	LEU	1120	963	ptg522	2	336
525	TRP	948	948	ptg522	2	336
378	ASN	783	781	ptg522	2	336
359	ASN	1029	632	ptg522	2	336
364	PRO	699	617	ptg522	2	336
369	MET	631	599	ptg522	2	336
500	VAL	541	524	ptg522	2	336
506	HIE	444	443	ptg522	2	336
266	GLY	696	415	ptg522	2	336
366	ASN	415	393	ptg522	2	336
473	TRP	383	383	ptg522	2	336
472	ASN	382	380	ptg522	2	336
496	ASP	365	365	ptg522	2	336
502	GLN	410	357	ptg522	2	336
362	PHE	956	288	ptg522	2	336
372	LEU	967	282	ptg522	2	336
343	TYR	270	270	ptg522	2	336
334	HIP	373	263	ptg522	2	336
365	ALA	371	246	ptg522	2	336
269	GLU	198	198	ptg522	2	336
370	SER	860	169	ptg522	2	336
377	ALA	162	159	ptg522	2	336
310	MET	155	155	ptg522	2	336
417	LEU	133	133	ptg522	2	336
476	ALA	132	132	ptg522	2	336
505	GLN	123	104	ptg522	2	336
501	PRO	144	100	ptg522	2	336
477	CYS	96	95	ptg522	2	336
373	GLU	141	85	ptg522	2	336
380	VAL	80	79	ptg522	2	336
504	SER	165	78	ptg522	2	336
368	ASN	91	46	ptg522	2	336
470	GLU	105	31	ptg522	2	336
338	GLY	134	30	ptg522	2	336
367	PRO	87	28	ptg522	2	336
507	MET	32	25	ptg522	2	336
492	THR	23	23	ptg522	2	336
388	GLN	15	15	ptg522	2	336
428	LEU	15	15	ptg522	2	336
510	TRP	14	14	ptg522	2	336
420	HIE	12	12	ptg522	2	336
465	TRP	56	12	ptg522	2	336
376	LYS	45	10	ptg522	2	336
474	LYS	57	10	ptg522	2	336
494	GLU	10	9	ptg522	2	336
409	PHE	9	8	ptg522	2	336
490	MET	8	8	ptg522	2	336
516	ARG	8	8	ptg522	2	336
518	HIE	8	8	ptg522	2	336
522	PTG	6	6	ptg522	2	336
385	LEU	5	5	ptg522	2	336
480	LEU	5	5	ptg522	2	336
493	ALA	11	5	ptg522	2	336
495	LYS	10	5	ptg522	2	336
342	TRP	4	4	ptg522	2	336
429	PHE	3	3	ptg522	2	336
509	ASP	3	3	ptg522	2	336
346	LEU	2	2	ptg522	2	336
347	PHE	2	2	ptg522	2	336
379	PRO	9	2	ptg522	2	336
511	ILE	2	2	ptg522	2	336
4064	NA	2	2	ptg522	2	336
357	SER	1	1	ptg522	2	336
481	GLY	1	1	ptg522	2	336
4063	NA	1	1	ptg522	2	336
4067	NA	1	1	ptg522	2	336
4068	NA	1	1	ptg522	2	336
337	GLY	146	0	ptg522	2	336
340	LEU	1	0	ptg522	2	336
358	LEU	10	0	ptg522	2	336
382	ASP	1	0	ptg522	2	336
468	ASN	60	0	ptg522	2	336
471	ARG	37	0	ptg522	2	336
475	TRP	2	0	ptg522	2	336
478	LYS	1	0	ptg522	2	336
479	SER	1	0	ptg522	2	336
491	VAL	2	0	ptg522	2	336
523	GLY	1	0	ptg522	2	336
267	PHE	1302	1302	ptg522	2	267
466	TYR	1302	1302	ptg522	2	267
335	ASP	1301	1301	ptg522	2	267
383	TYR	1301	1301	ptg522	2	267
524	HIP	1300	1300	ptg522	2	267
408	LEU	1298	1297	ptg522	2	267
525	TRP	1296	1296	ptg522	2	267
268	PRO	1270	1269	ptg522	2	267
497	PHE	1294	1260	ptg522	2	267
336	TRP	1258	1254	ptg522	2	267
419	MET	1256	1252	ptg522	2	267
417	LEU	1216	1214	ptg522	2	267
387	PHE	1162	1162	ptg522	2	267
384	GLN	1138	1138	ptg522	2	267
415	SER	1191	1133	ptg522	2	267
498	VAL	1095	1089	ptg522	2	267
410	ARG	1147	1040	ptg522	2	267
412	SER	1099	953	ptg522	2	267
496	ASP	933	771	ptg522	2	267
334	HIP	533	532	ptg522	2	267
269	GLU	519	519	ptg522	2	267
495	LYS	746	453	ptg522	2	267
523	GLY	465	427	ptg522	2	267
416	VAL	966	407	ptg522	2	267
266	GLY	704	391	ptg522	2	267
420	HIE	415	386	ptg522	2	267
380	VAL	412	385	ptg522	2	267
359	ASN	436	361	ptg522	2	267
409	PHE	869	284	ptg522	2	267
360	THR	297	282	ptg522	2	267
361	PRO	267	267	ptg522	2	267
499	LEU	266	257	ptg522	2	267
381	PHE	250	245	ptg522	2	267
428	LEU	230	216	ptg522	2	267
407	SER	946	203	ptg522	2	267
429	PHE	194	194	ptg522	2	267
414	GLU	442	170	ptg522	2	267
411	ALA	965	155	ptg522	2	267
522	PTG	246	155	ptg522	2	267																																		1:H20_4681	1:H20A_4682	1:H16_4687	1:HB2_4693
418	SER	336	123	ptg522	2	267
339	MET	106	106	ptg522	2	267
441	MET	99	99	ptg522	2	267
469	MET	77	77	ptg522	2	267
527	GLN	63	63	ptg522	2	267
397	LEU	35	35	ptg522	2	267
413	ASP	516	24	ptg522	2	267
421	LYS	24	18	ptg522	2	267
432	SER	17	17	ptg522	2	267
375	ILE	15	15	ptg522	2	267
439	SER	15	15	ptg522	2	267
528	MET	12	12	ptg522	2	267
529	ASP	12	12	ptg522	2	267
422	VAL	11	11	ptg522	2	267
503	MET	9	9	ptg522	2	267
493	ALA	8	8	ptg522	2	267
500	VAL	8	8	ptg522	2	267
363	ILE	4	4	ptg522	2	267
431	ASN	4	4	ptg522	2	267
521	ASP	13	4	ptg522	2	267
4067	NA	3	3	ptg522	2	267
378	ASN	2	2	ptg522	2	267
379	PRO	6	2	ptg522	2	267
382	ASP	2	2	ptg522	2	267
404	THR	2	2	ptg522	2	267
494	GLU	10	2	ptg522	2	267
371	PRO	1	1	ptg522	2	267
386	TYR	1	1	ptg522	2	267
406	LYS	6	1	ptg522	2	267
433	PRO	1	1	ptg522	2	267
434	GLU	1	1	ptg522	2	267
435	GLU	1	1	ptg522	2	267
436	PRO	1	1	ptg522	2	267
437	SER	2	1	ptg522	2	267
463	LEU	1	1	ptg522	2	267
337	GLY	7	0	ptg522	2	267
430	VAL	1	0	ptg522	2	267

## Sheet: Figure4A
	FragmentPairs	log2FoldChange	PValues	AdjustedPValues
146	(0, 147)	-0.321696	0.00109238	0.00811863
149	(0, 150)	1.086614628408299	1.4305701782417983e-07	3.5146475167475635e-06
150	(0, 151)	0.7660520244142994	3.642397928917323e-05	0.000451222
152	(0, 153)	0.8385645616522484	0.00055692	0.00462883
157	(0, 158)	0.4568124946748442	0.000134137	0.00137733
158	(0, 159)	0.9090650330407006	0.000230726	0.00219938
166	(0, 167)	0.41091322420694476	1.2983705730707796e-05	0.000185321
176	(0, 177)	0.8922323876629232	2.3239618224564181e-07	5.430560231565914e-06
178	(0, 179)	1.2006839907281186	1.993071015298334e-10	9.107599158933286e-09
180	(0, 181)	0.5557951756893535	7.808085076093017e-05	0.000870989
181	(0, 182)	0.5049030717574998	0.000192896	0.00187768
182	(0, 183)	0.46072685647908673	9.544347891425252e-07	1.9033920210723825e-05
183	(0, 184)	0.6286880887981419	1.458729400603647e-08	4.575200570036152e-07
184	(0, 185)	0.7996598473525388	1.9464776242368202e-13	1.675879068239976e-11
185	(0, 186)	0.5077797999607379	2.971299542465532e-07	6.776050009472504e-06
186	(0, 187)	0.8302861460970908	1.8830706509912846e-08	5.763890716953741e-07
187	(0, 188)	0.6751594693067723	9.538416946018623e-05	0.00103625
188	(0, 189)	0.7602068071976894	1.4691497280130348e-05	0.000206103
189	(0, 190)	0.5055806158601127	7.980314935192512e-05	0.000886516
191	(0, 192)	0.6682743585150241	0.000120143	0.00126016
192	(0, 193)	0.4589214939995586	0.000492185	0.00416486
193	(0, 194)	0.57644	0.000165296	0.00164651
194	(0, 195)	1.149174475967895	8.604212638624046e-07	1.7287523904250416e-05
199	(0, 200)	0.8317330719868615	2.1862494703850104e-07	5.153637660764587e-06
201	(0, 202)	0.7653613159853354	0.00043885	0.00378694
202	(0, 203)	0.6866994033525881	0.000183224	0.00179693
203	(0, 204)	0.41926752318358146	3.835708079217065e-05	0.000471661
205	(0, 206)	0.617322	3.9357145493842915e-05	0.000480776
207	(0, 208)	0.563109	0.000573557	0.00474698
251	(0, 252)	0.27178436130434885	0.000662106	0.00535954
252	(0, 253)	0.4708775061013398	0.000388639	0.00341629
254	(0, 255)	0.8255377273832584	0.000214679	0.00206189
258	(0, 259)	0.783021	3.2803311458479376e-08	9.498997282709907e-07
259	(0, 260)	0.8020032696311852	3.1970684233496828e-09	1.1654460521978341e-07
260	(0, 261)	0.5110377874562398	4.9417305417674005e-05	0.000584882
261	(0, 262)	0.3591451475840784	0.000302903	0.00276831
278	(0, 279)	0.4238083597684414	0.000794474	0.00622549
280	(0, 281)	0.36864832149954696	0.00133271	0.00958763
281	(0, 282)	0.37543479110872335	0.000202454	0.00195771
282	(0, 283)	0.4735640006602011	8.844726188721881e-07	1.7741242510027222e-05
283	(0, 284)	0.4709925818162133	1.0770993431454505e-05	0.00015727
284	(0, 285)	1.0605760675033826	6.886773915479446e-15	7.845237426688036e-13
285	(0, 286)	1.0087278914578435	1.5712068515994052e-15	2.07192536805859e-13
286	(0, 287)	1.289775900056023	2.3657563951557574e-19	7.826602715234126e-17
287	(0, 288)	1.041269236262717	1.0405262994726086e-12	7.613437013002916e-11
288	(0, 289)	6.28327	1.8169008850506672e-25	2.6593372620858265e-22
289	(0, 290)	2.1182688909647966	7.266905273813808e-20	2.699990704849852e-17
290	(0, 291)	0.7240338721095249	6.788109839414189e-07	1.404222030228028e-05
291	(0, 292)	0.46503117360483903	0.000714138	0.00570897
292	(0, 293)	1.1696975436090515	1.3053528129302416e-09	5.1052507058577807e-08
293	(0, 294)	0.7521688145192967	1.580942839265671e-08	4.910682963303613e-07
295	(0, 296)	0.8846459287457082	7.043650281651055e-06	0.000108695
297	(0, 298)	0.5258998716693339	0.000724579	0.00577333
298	(0, 299)	1.1271049126612103	9.125752186194713e-11	4.479501588875923e-09
299	(0, 300)	0.6752893851209023	1.39635179333959e-06	2.666871805855893e-05
300	(0, 301)	0.8364238184915606	2.501802636282529e-07	5.809594669955886e-06
301	(0, 302)	0.7921727208373526	3.355457719945247e-05	0.000419767
392	(1, 82)	-0.624693	0.000656116	0.00531778
413	(1, 103)	-0.89525	0.00104472	0.007821
457	(1, 147)	-0.426962	9.967941459176495e-06	0.000147146
460	(1, 150)	0.7940496669135513	0.0006213	0.00507687
463	(1, 153)	1.100340074160972	9.617411573192344e-05	0.00104389
487	(1, 177)	0.8996730064253152	2.8530320108607447e-05	0.00036582
489	(1, 179)	0.8619285500173639	3.8840320636776335e-06	6.471287778809706e-05
492	(1, 182)	0.42146456329024456	0.000406195	0.00354914
493	(1, 183)	0.5753084194913138	1.573212292572844e-06	2.9441196026176267e-05
494	(1, 184)	0.43623755650353413	2.6707212156830766e-05	0.000345563
495	(1, 185)	0.821806	6.4497455039883364e-12	4.066960281829512e-10
496	(1, 186)	0.40484860459834393	7.66269284007253e-05	0.000855957
497	(1, 187)	0.5620411711517266	1.7101675354337285e-05	0.000235604
499	(1, 189)	0.9397022636759333	3.367587623372238e-06	5.721345402620558e-05
500	(1, 190)	0.4136256524407884	0.000963167	0.00730558
504	(1, 194)	0.6089719782263252	2.823116740086919e-05	0.000362658
505	(1, 195)	0.9907822542811349	8.532406848297448e-06	0.000127949
510	(1, 200)	0.8305900032804177	2.6575795467132724e-06	4.645810701621345e-05
513	(1, 203)	0.5959469799820434	0.000733489	0.00582701
565	(1, 255)	1.1675140474895294	0.00046784	0.00398804
569	(1, 259)	0.5558425336964741	0.000192742	0.00187656
570	(1, 260)	0.5974623420595055	3.1303964904804354e-05	0.000395504
571	(1, 261)	0.4281566039796685	0.000386007	0.00340042
573	(1, 263)	0.632578	6.987558810035828e-06	0.000107898
579	(1, 269)	-0.375528	0.000249038	0.00235167
594	(1, 284)	0.3537892196192344	0.000124712	0.00129849
595	(1, 285)	0.7989151229619593	5.690531777547942e-09	1.9548959842627535e-07
596	(1, 286)	0.747244	6.439336749674603e-09	2.1826414340072493e-07
597	(1, 287)	0.8693861931584587	3.264849077456769e-10	1.4362065144830546e-08
598	(1, 288)	0.6634687850444383	2.343774425715358e-09	8.741826141812935e-08
599	(1, 289)	6.620555104022474	1.548328979703431e-31	1.4957167609731084e-27
600	(1, 290)	1.57763	6.282729304565223e-16	9.004810330558006e-14
601	(1, 291)	0.5626241547167568	5.157724083431551e-06	8.257316239768888e-05
603	(1, 293)	0.9995738258713366	1.2388134661154588e-07	3.1148323387216437e-06
606	(1, 296)	0.9591491547202461	2.6839835052856898e-05	0.000347
608	(1, 298)	0.7328195949240917	7.367657709018292e-05	0.000828171
609	(1, 299)	0.8376025045560734	3.948503459541588e-05	0.000481973
610	(1, 300)	0.7479333558201219	0.000465226	0.00397012
611	(1, 301)	1.1673694608835592	5.247851038450859e-07	1.1200903800628145e-05
612	(1, 302)	1.2620922029470807	0.000311219	0.0028326
779	(2, 159)	1.243551601767209	0.000282363	0.00260773
799	(2, 179)	1.0788425384686213	6.526208483436421e-05	0.000745751
802	(2, 182)	0.7024346780654536	0.000319271	0.00289489
804	(2, 184)	0.5505572551655606	6.772099559347258e-05	0.000770007
805	(2, 185)	0.5379987918430237	5.0444926000205964e-05	0.000595213
880	(2, 260)	0.7699471515569268	7.12020666346811e-05	0.000805795
894	(2, 274)	-0.616225	0.000856703	0.00662498
905	(2, 285)	0.9610582980872112	2.1048707886985097e-08	6.362162951497291e-07
906	(2, 286)	0.6700009877869596	5.137113551344312e-06	8.235238023348212e-05
907	(2, 287)	0.8384072204407721	9.895405478537563e-07	1.965287746788005e-05
908	(2, 288)	1.0765257611217798	9.03362505796166e-08	2.3496667955013796e-06
909	(2, 289)	6.607438696181043	5.893349143879418e-21	2.934584092768245e-18
910	(2, 290)	2.0649630033744564	9.70714455614958e-16	1.3551005468398292e-13
919	(2, 299)	1.292721347004431	0.000126379	0.00131133
1108	(3, 179)	1.432136861130244	4.704715607699636e-06	7.643540819626644e-05
1112	(3, 183)	0.7967273180019802	5.4287051356838985e-05	0.000633975
1114	(3, 185)	0.5996015505780192	0.000376785	0.00333121
1214	(3, 285)	0.8100424259188126	0.000283511	0.00261683
1215	(3, 286)	0.7426494679061821	0.000373414	0.00330698
1217	(3, 288)	0.9749045362909804	6.64736876849182e-06	0.000103439
1218	(3, 289)	4.92043	2.7432857917179473e-16	4.233336965679507e-14
1219	(3, 290)	1.4035858761147808	1.5979784786319737e-07	3.888360629541711e-06
1271	(4, 34)	-0.889814	0.00090056	0.00690334
1416	(4, 179)	1.0616615438644659	5.101807495210943e-05	0.000601014
1422	(4, 185)	0.44339246604280297	0.00138899	0.00992305
1522	(4, 285)	0.6521779698402489	0.00106265	0.0079294
1523	(4, 286)	0.8716566254779047	9.864731860766963e-05	0.00106833
1524	(4, 287)	1.0418279962339547	2.4303805069241924e-06	4.293701860458867e-05
1525	(4, 288)	1.1834034415345165	2.5473341971307373e-09	9.435489958252435e-08
1526	(4, 289)	4.728567647763121	4.8086236802215436e-17	8.764578580316257e-15
1527	(4, 290)	1.8988930671510693	1.491895578542041e-08	4.6642929746502407e-07
1536	(4, 299)	1.3883775911303273	0.000163558	0.00163224
1672	(5, 128)	0.6663393476234707	3.603305609352695e-05	0.000447412
1699	(5, 155)	0.7529038427146736	0.00021856	0.00209499
1723	(5, 179)	1.1858642349289399	4.3067768891681477e-07	9.412743462611343e-06
1724	(5, 180)	0.5924501727943744	0.000300538	0.00275186
1725	(5, 181)	0.8514503148611958	1.1715445741808069e-07	2.9657638615045675e-06
1726	(5, 182)	0.8174783640240528	3.984508728855756e-06	6.613599866407624e-05
1727	(5, 183)	0.6061798775528493	5.915648038899387e-07	1.245561098199125e-05
1728	(5, 184)	0.5016251728528831	0.000272917	0.00253308
1729	(5, 185)	0.6718441176937622	2.587342789547165e-06	4.5345153874425836e-05
1730	(5, 186)	0.4326027393711981	0.000634538	0.00516844
1731	(5, 187)	0.6137931895294615	1.3267262639852917e-05	0.000188533
1732	(5, 188)	0.7967115838991242	0.000452112	0.00387946
1733	(5, 189)	0.8215922667921173	3.001663832184691e-05	0.000381535
1736	(5, 192)	0.9279106577941423	3.2984424252248344e-05	0.000413921
1738	(5, 194)	0.5925198317322687	0.000510696	0.00429678
1739	(5, 195)	1.3839846523032615	6.017393755382036e-07	1.2658803823114448e-05
1746	(5, 202)	0.9054430385803375	1.2053973968635031e-05	0.000173693
1794	(5, 250)	0.3587746121585238	0.00127942	0.00927889
1802	(5, 258)	0.7919845247326759	0.00013158	0.00135771
1803	(5, 259)	0.6718917069088415	0.000558776	0.00464005
1804	(5, 260)	0.8805339410407637	1.2524444719882004e-05	0.000179668
1805	(5, 261)	0.4813221502166476	0.000594543	0.0048955
1828	(5, 284)	0.5729178148168202	0.000326651	0.00294963
1829	(5, 285)	0.9522063192356545	8.113675352671829e-09	2.706482273545594e-07
1830	(5, 286)	1.1403683938395346	1.8588916309630053e-10	8.559230187525654e-09
1831	(5, 287)	0.9374835666221373	2.7365739849457908e-09	1.0082323420813626e-07
1832	(5, 288)	1.1042492648287852	1.0419001398718303e-12	7.613437013002916e-11
1833	(5, 289)	5.058666562220393	7.273989041404606e-22	4.622907166958999e-19
1834	(5, 290)	2.4847932904657064	3.8012438515332084e-16	5.737621227278297e-14
1835	(5, 291)	0.5484339942068727	0.00105769	0.00790214
1837	(5, 293)	0.9742733122543041	3.6240391632648354e-05	0.000449293
1843	(5, 299)	0.7252069636700066	0.000811767	0.00632916
1844	(5, 300)	0.7363743898391857	0.000102999	0.00110628
2000	(6, 150)	0.7348467027821537	3.198573887356864e-05	0.000402959
2005	(6, 155)	1.4069722389904684	3.332883355409858e-06	5.665502145566527e-05
2027	(6, 177)	0.6144539238704259	2.048851194932822e-05	0.000275505
2029	(6, 179)	1.2583554755503195	1.3089274668263614e-09	5.115089447830104e-08
2030	(6, 180)	0.5748863705452837	0.000106713	0.00113878
2031	(6, 181)	0.8214930648909223	1.8646180621261353e-05	0.000254487
2033	(6, 183)	0.519059	2.1366649448771286e-06	3.8465543608837197e-05
2034	(6, 184)	0.4567930457966177	2.2987884027417437e-05	0.000303546
2035	(6, 185)	0.8635141331896028	1.0627206146297e-11	6.344928109669856e-10
2036	(6, 186)	0.4033051927593827	0.0011307	0.0083648
2037	(6, 187)	0.736121	2.2116517022520337e-06	3.962351219231286e-05
2038	(6, 188)	0.7500884972093244	0.000626125	0.00510939
2040	(6, 190)	0.6167979163964322	0.000120818	0.00126587
2044	(6, 194)	0.7967279856505283	6.3089098068215365e-06	9.88424971321055e-05
2045	(6, 195)	1.0150338507977408	2.9452867191070267e-05	0.000375547
2050	(6, 200)	0.9259807116362188	6.502170011226438e-06	0.000101474
2056	(6, 206)	0.6096053323261243	5.32121383195143e-05	0.000623079
2083	(6, 233)	0.9384093936741702	0.000986262	0.00745967
2100	(6, 250)	0.28423025860795037	0.000483119	0.00410036
2108	(6, 258)	0.6762242884667249	0.000248851	0.00235082
2109	(6, 259)	0.7186891769330087	2.4710990979697802e-05	0.000323547
2110	(6, 260)	0.9723832476880848	1.0981135405605657e-08	3.5693123904855913e-07
2111	(6, 261)	0.7247879798693293	3.172692661816113e-05	0.00040022
2130	(6, 280)	0.6189336192934667	0.00090628	0.00694278
2132	(6, 282)	0.5242871701448899	1.2007664676588158e-05	0.000173232
2133	(6, 283)	0.4488818705463925	0.000300469	0.00275179
2134	(6, 284)	0.7310311484608802	5.664681770152026e-07	1.2005695225103687e-05
2135	(6, 285)	1.0326153095025563	6.934520909820904e-12	4.3330439128752845e-10
2136	(6, 286)	1.2782213483386218	2.88170051197494e-14	2.9302950827137174e-12
2137	(6, 287)	1.1870825914532976	4.984755959964712e-13	3.960011474050256e-11
2138	(6, 288)	1.4397901391297605	2.9136634806283464e-17	5.7441983582787655e-15
2139	(6, 289)	5.321024656621936	2.6691459713794034e-24	2.998195803804571e-21
2140	(6, 290)	2.9077789232191007	3.610471973268639e-21	1.937660075342761e-18
2141	(6, 291)	0.5667527226384552	0.000271908	0.00252469
2144	(6, 294)	0.7913320750458508	0.000249683	0.00235408
2146	(6, 296)	1.0018876571451663	0.000809772	0.00631667
2148	(6, 298)	0.95514	0.000263128	0.00245639
2149	(6, 299)	1.8153602737949888	1.7470205386206291e-10	8.090396839493289e-09
2150	(6, 300)	1.0003045406250353	7.60080665419984e-07	1.5490572244915887e-05
2151	(6, 301)	0.7458542768045275	6.14125072938591e-05	0.00070609
2189	(7, 34)	-0.841398	0.000345029	0.00308787
2311	(7, 156)	0.9624631024381773	7.765858185926076e-05	0.000866679
2314	(7, 159)	0.7283331913425943	0.00122691	0.00895854
2332	(7, 177)	0.7967171201356915	0.000106147	0.00113391
2334	(7, 179)	1.248431435682589	4.986604738087547e-10	2.127720807900765e-08
2335	(7, 180)	0.653813	0.000381079	0.00336192
2336	(7, 181)	0.6548208902101746	0.00042056	0.00365416
2338	(7, 183)	0.41673744229378545	5.183923187893503e-05	0.000608626
2339	(7, 184)	0.6489627997248211	1.2299676908972253e-08	3.9369562251840215e-07
2340	(7, 185)	0.7819407031689862	2.8358486359232056e-11	1.5600720383112388e-09
2341	(7, 186)	0.4732924053906785	2.775639046487876e-05	0.000357009
2342	(7, 187)	0.8877258928557834	6.2935390652273994e-09	2.1362208741359706e-07
2343	(7, 188)	0.9877350452783846	3.478757262595615e-07	7.81159714275364e-06
2345	(7, 190)	0.5932607553020264	0.000618302	0.00505666
2349	(7, 194)	0.7605223932662999	1.3166984652665995e-07	3.280415213654623e-06
2350	(7, 195)	0.9640312806612497	3.233200232729965e-05	0.000407108
2355	(7, 200)	0.8259144515217474	7.632789497927503e-05	0.000853011
2361	(7, 206)	0.573524	0.00113398	0.00838267
2408	(7, 253)	0.7223605461420958	0.000525934	0.00440415
2410	(7, 255)	0.8410740426930159	0.000263311	0.00245667
2415	(7, 260)	1.1074478194844442	1.5509731158016244e-08	4.826904153758651e-07
2416	(7, 261)	0.7927070113684791	7.106941439593447e-05	0.000804859
2435	(7, 280)	0.6441376123820209	0.00105566	0.00788947
2437	(7, 282)	0.5692198156782974	3.2980838010282775e-05	0.000413921
2439	(7, 284)	0.9523403054876812	4.7211399787623637e-07	1.0221236311707796e-05
2440	(7, 285)	1.195284731970746	1.973838750819218e-12	1.3542384304448728e-10
2441	(7, 286)	1.5655638762718278	1.3297765891686165e-16	2.1800222179003148e-14
2442	(7, 287)	1.080172431706728	6.631114797528599e-12	4.1758732181933356e-10
2443	(7, 288)	1.7147849679013627	2.33451590669548e-14	2.414549310691614e-12
2444	(7, 289)	5.307461555292106	1.7452848198195012e-20	7.947421099279452e-18
2445	(7, 290)	3.447039421439161	6.164551678836755e-17	1.0987232864925982e-14
2446	(7, 291)	0.7367237227775707	4.49289460657137e-06	7.351331381842945e-05
2449	(7, 294)	0.9758721727212991	3.851087072572491e-05	0.000472656
2451	(7, 296)	1.570934138100921	0.000246265	0.00232958
2454	(7, 299)	1.5947506766710018	8.989061239664684e-06	0.000134048
2457	(7, 302)	0.8221131528805419	0.000235836	0.00224411
2480	(8, 21)	1.2254882141781769	0.00108921	0.00809754
2644	(8, 185)	0.7678613603271377	4.855646256276258e-06	7.854406223188196e-05
2661	(8, 202)	0.993333	0.00112872	0.00835597
2743	(8, 284)	1.1412884808036001	1.191336935724191e-05	0.000172026
2744	(8, 285)	0.9383494886374208	0.000117275	0.00123382
2745	(8, 286)	1.0765524139151887	8.766091246661604e-05	0.000962954
2747	(8, 288)	1.1622045067961833	7.03536165355376e-06	0.000108602
2748	(8, 289)	4.17929	9.14060549833075e-13	6.802779447994971e-11
2749	(8, 290)	1.832516753256054	2.1981379783846488e-06	3.941063938157272e-05
2825	(9, 63)	1.2150189732379875	0.000485544	0.00411732
2892	(9, 130)	0.7166338851911762	0.000257399	0.00241457
2905	(9, 143)	0.9321843962422421	0.00128292	0.00930008
2906	(9, 144)	1.2603757344735143	0.000891473	0.00684564
2907	(9, 145)	1.3308776578365022	0.0005196	0.00435942
2917	(9, 155)	1.6998171035838943	0.0011063	0.00821327
2918	(9, 156)	1.2631298712667531	0.000588666	0.00485621
2941	(9, 179)	1.2217270120765868	1.4918990441893384e-05	0.00020887
2943	(9, 181)	0.9868419324859847	0.000101131	0.00109034
2946	(9, 184)	0.6152532677508691	8.218934982987748e-05	0.000909885
2947	(9, 185)	0.6556532767188482	3.7707376240910683e-05	0.000464856
2948	(9, 186)	0.47873168967094215	0.000625725	0.00510699
2949	(9, 187)	0.895922	4.267690293492159e-05	0.000514948
2950	(9, 188)	0.7513588584010444	0.000246734	0.00233265
2952	(9, 190)	0.8141615247360781	7.114475830505466e-05	0.000805335
2956	(9, 194)	0.7693405507308562	8.519422425713647e-06	0.000127794
2957	(9, 195)	0.8026168262878257	0.00131348	0.00947467
3022	(9, 260)	1.1836045698025945	7.936841744943831e-07	1.6087175540181787e-05
3023	(9, 261)	0.9311234331541592	0.000124883	0.00129943
3047	(9, 285)	1.024604816233539	4.2506478717620966e-07	9.298484730705663e-06
3048	(9, 286)	1.0614977806836456	6.7405165348756844e-09	2.2703883483335456e-07
3049	(9, 287)	1.1605021385832242	7.657621620351535e-08	2.035612448456794e-06
3050	(9, 288)	1.1510062009347215	1.398777998713538e-07	3.447060005911357e-06
3051	(9, 289)	5.0728038465829774	7.093053957360099e-15	8.042291060902584e-13
3052	(9, 290)	2.471328359245974	3.1797753813209005e-13	2.620927144934826e-11
3056	(9, 294)	1.1989044936434239	0.000363275	0.00323022
3061	(9, 299)	1.4451526445858804	0.000209585	0.00201764
3219	(10, 155)	2.1677475984077073	5.9473686460144965e-05	0.000685758
3243	(10, 179)	1.3396940158722557	4.423144028289599e-06	7.256870914076628e-05
3247	(10, 183)	0.639688	0.00010733	0.00114314
3248	(10, 184)	0.6943863912435957	7.059220636804382e-05	0.000800393
3249	(10, 185)	0.603282	3.851630281568369e-05	0.000472656
3251	(10, 187)	0.7866443257000866	5.6483844979337945e-05	0.000656558
3257	(10, 193)	1.0100968117863338	9.304078532847147e-05	0.00101421
3287	(10, 223)	1.5355285176182727	0.00070665	0.00565687
3292	(10, 228)	1.8548057460980494	0.00076863	0.0060544
3324	(10, 260)	0.9530356510175411	0.000439078	0.00378778
3346	(10, 282)	0.79778	0.000279412	0.00258492
3347	(10, 283)	0.6700267390438517	0.000619698	0.0050655
3348	(10, 284)	0.7862384639094545	0.00111876	0.00829684
3349	(10, 285)	1.213342332629644	4.82792644039255e-07	1.0424393160366587e-05
3350	(10, 286)	1.3311371703926083	1.1052241687356702e-07	2.815581886819705e-06
3351	(10, 287)	0.8072000629843517	2.8668283515969444e-05	0.000367394
3352	(10, 288)	1.8297930393210624	9.264073516199836e-09	3.0522784099997834e-07
3353	(10, 289)	4.201832900220228	2.293116927244264e-14	2.376820615940455e-12
3354	(10, 290)	2.42022	1.2439462289362425e-10	5.925428678880616e-09
3360	(10, 296)	1.6720780109208442	0.000345219	0.003089
3363	(10, 299)	2.262328914416185	1.7190387102163534e-06	3.180057018083496e-05
3399	(11, 34)	-0.755261	0.000967259	0.00733201
3515	(11, 150)	0.7984794778813553	0.000528773	0.00442562
3541	(11, 176)	-0.785344	0.000685867	0.00551491
3544	(11, 179)	1.0413038241994341	1.0968923628197261e-05	0.000159918
3549	(11, 184)	0.6281831960951809	6.13516428792859e-07	1.286174350135585e-05
3550	(11, 185)	0.6152634435556177	1.211240491022818e-05	0.000174379
3552	(11, 187)	0.5429363346143086	0.000505302	0.00426018
3553	(11, 188)	0.8107791277954014	3.3502123489610924e-05	0.000419328
3560	(11, 195)	0.8629083634754999	0.000166013	0.00165196
3567	(11, 202)	0.6862267561141847	0.000706634	0.00565687
3571	(11, 206)	0.6670297495261256	0.000490624	0.00415469
3620	(11, 255)	0.871859	0.000116043	0.00122288
3623	(11, 258)	1.0800493279608232	0.000311228	0.0028326
3625	(11, 260)	0.9706970608411973	3.896701447645953e-07	8.615935298199249e-06
3647	(11, 282)	0.6151938483836926	0.000478605	0.00406758
3648	(11, 283)	0.5772262948950904	0.00075102	0.00594477
3650	(11, 285)	0.7146614713112728	6.803937607469211e-06	0.000105468
3651	(11, 286)	0.9788337238618697	9.658362449268696e-10	3.900573283128155e-08
3652	(11, 287)	1.237963354554262	9.050072862856386e-12	5.540273375777265e-10
3653	(11, 288)	1.5056342271799068	4.105237619835479e-11	2.174200463549051e-09
3654	(11, 289)	5.427903510325136	1.7904236118869897e-16	2.826119309730506e-14
3655	(11, 290)	2.706722962607735	2.2290991542946274e-12	1.5121870540952923e-10
3663	(11, 298)	1.0567430445096997	0.000594133	0.00489379
3664	(11, 299)	1.4129774788822917	4.7210923044868855e-05	0.000561521
3676	(11, 311)	-0.375927	0.000343567	0.00307879
4253	(13, 289)	-7.05542	7.085583410163365e-08	1.8981739561525272e-06
4277	(14, 15)	-1.87912	4.922703544758082e-07	1.0614799281935719e-05
4280	(14, 18)	-1.17823	0.00108728	0.00808692
4330	(14, 68)	-1.64768	2.4453249182600082e-05	0.000320781
4331	(14, 69)	-1.63231	0.00114139	0.00842841
4391	(14, 129)	-1.15087	0.00101539	0.00764882
4396	(14, 134)	-0.788682	0.00113941	0.00841893
4411	(14, 149)	-1.31308	0.000883026	0.00679481
4569	(14, 307)	-1.69807	5.218444677808583e-05	0.000612084
4573	(14, 311)	-0.853913	0.00074765	0.0059249
4575	(15, 16)	0.4390260466320335	0.00042719	0.00370443
4820	(15, 261)	0.7264770412098938	0.00121051	0.00885888
4845	(15, 286)	1.0369450612122777	3.471202101229788e-05	0.000432789
4847	(15, 288)	1.202788561137408	2.02805750072736e-08	6.145370473188971e-07
4848	(15, 289)	5.252127551869475	3.6164834657190855e-15	4.35610393709969e-13
4849	(15, 290)	2.508689795600892	2.6969124867972215e-10	1.2061441668962276e-08
4850	(15, 291)	1.126891027503942	2.832556942341915e-05	0.00036358
4870	(15, 311)	-0.597998	1.0256251618241762e-05	0.000150849
5034	(16, 179)	1.375328324499296	7.983769143211692e-06	0.000120885
5035	(16, 180)	1.2250983932217117	1.0784991120208903e-05	0.000157427
5115	(16, 260)	0.9850279911003259	0.000686025	0.00551526
5140	(16, 285)	1.2320421746709358	1.3397013202677072e-07	3.3286478122556854e-06
5141	(16, 286)	1.0219530711020908	3.8394980746485725e-05	0.000472007
5143	(16, 288)	0.7614311826221359	0.000209707	0.00201814
5144	(16, 289)	4.761955587578696	1.2551139291030948e-13	1.1268263548254383e-11
5145	(16, 290)	1.6624780743793697	3.6757097674692143e-07	8.159028376770703e-06
5154	(16, 299)	1.6714946676678348	9.368593901933886e-05	0.00102009
5300	(17, 150)	0.7956637517649473	0.00129017	0.00934278
5317	(17, 167)	0.8044787040097818	0.000520286	0.00436366
5329	(17, 179)	1.28444	3.630747239761036e-07	8.074066410115e-06
5330	(17, 180)	0.5879593598037425	0.000262847	0.00245567
5333	(17, 183)	0.4468436032506512	2.161710775171148e-05	0.000288353
5334	(17, 184)	0.41450615654216744	0.000412941	0.00359961
5335	(17, 185)	0.7130858378081883	1.7140949806916634e-08	5.283503615978815e-07
5336	(17, 186)	0.4020393680423769	0.00136473	0.00978151
5337	(17, 187)	0.948295	5.6691491016319984e-11	2.903770633700182e-09
5340	(17, 190)	0.9160666973017185	1.0248682141125082e-06	2.0271154631387494e-05
5343	(17, 193)	0.6705277371978797	0.000648913	0.0052704
5344	(17, 194)	0.8363704781636818	2.1047519709871625e-06	3.7975952540400047e-05
5345	(17, 195)	1.32182	1.250641068527152e-07	3.1380371039444137e-06
5352	(17, 202)	0.8570694374178852	0.000109164	0.00115884
5408	(17, 258)	0.9120665967406036	0.00129969	0.00939621
5409	(17, 259)	0.4959331870709559	0.00125253	0.00911807
5410	(17, 260)	1.3772441278675542	4.66395240822545e-09	1.6324171396354889e-07
5411	(17, 261)	0.7532334721924238	4.637781461201343e-05	0.000553383
5433	(17, 283)	0.49530770714018546	0.000271195	0.00251904
5435	(17, 285)	0.9078538708036042	1.5981065933575464e-10	7.465197927056368e-09
5436	(17, 286)	1.258576840450778	1.926307294079265e-12	1.327283432401178e-10
5437	(17, 287)	0.9680287525622561	1.1337799572599365e-09	4.4813998130615544e-08
5438	(17, 288)	1.5093919758701073	1.2317272884903113e-14	1.3339385596719848e-12
5439	(17, 289)	5.440295671412916	6.024635402250932e-23	5.105191483581092e-20
5440	(17, 290)	2.953299073119609	1.5836454944258988e-15	2.075366446997647e-13
5444	(17, 294)	0.7483675449175091	0.00119437	0.0087567
5448	(17, 298)	1.277135260316529	6.93287147115507e-05	0.000787546
5449	(17, 299)	1.596381391394285	1.8585569380459098e-05	0.000253731
5452	(17, 302)	1.1419849066808032	3.2351104197667695e-05	0.000407243
5513	(18, 69)	-0.658917	1.5008125889966675e-05	0.000209996
5514	(18, 70)	-0.540478	0.000147924	0.00149599
5591	(18, 147)	-0.486919	0.00101231	0.00763159
5595	(18, 151)	1.3913858372335905	0.000119088	0.00125072
5623	(18, 179)	0.9063624469810214	0.000803088	0.0062773
5629	(18, 185)	0.6696421444770726	2.4283693875820073e-06	4.293701860458867e-05
5630	(18, 186)	0.37440190116552907	0.00102682	0.00771933
5636	(18, 192)	0.7482671399659004	0.000261362	0.00244605
5638	(18, 194)	0.6681182623236941	0.000352128	0.00314267
5644	(18, 200)	0.8863988317388035	8.856112424837103e-05	0.00097218
5702	(18, 258)	1.0442923338082049	0.000164908	0.00164333
5704	(18, 260)	0.8664471886218585	2.7045895666988784e-05	0.000348917
5705	(18, 261)	0.606344	0.00128511	0.00931031
5729	(18, 285)	0.8086845924860049	4.6138832778913216e-05	0.000550668
5730	(18, 286)	0.9695922635206892	1.9607949025741728e-08	5.96776021356239e-07
5731	(18, 287)	0.7472852144469408	2.703380093008592e-06	4.713933641603177e-05
5732	(18, 288)	1.1510700559830844	1.4542723319065668e-09	5.6329436971466787e-08
5733	(18, 289)	4.9981801379432405	3.419518513466341e-17	6.526442719224334e-15
5734	(18, 290)	2.397847661749444	2.6706011516415154e-13	2.2394567053027227e-11
5735	(18, 291)	0.5402656822712062	0.00126633	0.0092005
5737	(18, 293)	0.9253047520267912	0.000433298	0.00374865
5743	(18, 299)	1.9767099744030288	2.9884794239705374e-06	5.157075550453766e-05
5916	(19, 179)	1.2498742579513857	5.130479716448511e-09	1.7815046785347198e-07
5917	(19, 180)	0.7326323815454632	6.360487578422103e-05	0.000728868
5919	(19, 182)	0.6781383203029177	0.000261208	0.00244555
5920	(19, 183)	0.39543162354178674	1.661110642501435e-05	0.000229763
5921	(19, 184)	0.5686246048288394	4.363079011339712e-06	7.165626634706542e-05
5922	(19, 185)	0.6957261630425844	1.2465108038304184e-08	3.9776942195749426e-07
5923	(19, 186)	0.42764457231805025	0.000167617	0.00166552
5924	(19, 187)	0.5563427270015421	0.000206229	0.00198903
5925	(19, 188)	0.7008546195484557	0.000265734	0.00247641
5931	(19, 194)	0.6678967706679859	0.000131742	0.0013588
5932	(19, 195)	1.1659471385734792	0.000110707	0.00117316
5937	(19, 200)	0.8127860007226685	5.181880336495702e-05	0.000608607
5943	(19, 206)	0.6414934440258456	0.000523699	0.00438924
5995	(19, 258)	1.3864530056904159	3.276998416657982e-07	7.417164972961442e-06
5997	(19, 260)	0.860285	4.0462488057009616e-07	8.895669711614116e-06
5998	(19, 261)	0.6835509797664706	0.000173232	0.00171391
6017	(19, 280)	0.6735524411582575	0.000335477	0.00301734
6020	(19, 283)	0.6716848212720803	1.87257602433827e-05	0.00025514
6021	(19, 284)	0.6562683609288757	0.000169106	0.00167859
6022	(19, 285)	0.8017685524561926	1.8539001768778992e-06	3.3949902830224484e-05
6023	(19, 286)	1.1098088377647386	1.1392668698977987e-08	3.688185595370883e-07
6024	(19, 287)	1.056784669925346	6.715187329710026e-10	2.798535489321173e-08
6025	(19, 288)	1.2228932294235344	3.3338481045647956e-11	1.805248848638836e-09
6026	(19, 289)	5.938280133571052	6.556573838510024e-21	3.1668907297387266e-18
6027	(19, 290)	2.222171377409116	1.673007943860437e-14	1.7877866525752868e-12
6028	(19, 291)	0.7863703456089594	7.860822030586376e-06	0.000119323
6031	(19, 294)	0.9510208628449255	0.000102348	0.00110051
6036	(19, 299)	1.282242223913927	9.35129268665465e-06	0.000138807
6208	(20, 179)	1.2470543348695997	0.000853146	0.00660276
6278	(20, 249)	0.48092337279303277	0.00133197	0.00958375
6290	(20, 261)	1.5558077707442681	0.000554003	0.00460725
6310	(20, 281)	1.3961188005330811	0.000804885	0.00628768
6313	(20, 284)	1.2517860614912926	0.00013877	0.00141557
6315	(20, 286)	1.1278850912783491	0.000169849	0.00168458
6316	(20, 287)	0.8584588420432595	0.000940058	0.00715841
6317	(20, 288)	1.9357480957690645	3.0539132743001213e-06	5.247494310279977e-05
6318	(20, 289)	5.760871402864417	1.344526882138679e-08	4.250130427629603e-07
6393	(21, 73)	-0.691395	0.00138983	0.00992609
6473	(21, 153)	1.8054446488198659	0.00108148	0.00804753
6507	(21, 187)	0.9166381016930192	8.372438725239015e-05	0.000924652
6579	(21, 259)	0.9427195922781859	2.638156192249643e-05	0.000341899
6607	(21, 287)	0.6562983614903037	0.000169915	0.00168489
6608	(21, 288)	0.6288175343713445	9.911244897445952e-05	0.00107169
6609	(21, 289)	2.8856686298757617	1.5008318662291197e-09	5.799334397658617e-08
6610	(21, 290)	2.079942277873411	4.262449384242124e-11	2.247604450963743e-09
6611	(21, 291)	0.6339149721380235	0.00125521	0.00913621
6754	(22, 144)	1.2618103468419264	0.00044646	0.00384119
6789	(22, 179)	1.339516786197017	5.299108947660598e-07	1.1285373072352494e-05
6793	(22, 183)	0.5238405666275007	2.776185602532117e-05	0.000357009
6794	(22, 184)	0.486708	6.200772865452104e-05	0.000712335
6795	(22, 185)	0.6317385471546648	8.249125606147585e-05	0.000913018
6797	(22, 187)	0.6006572341835015	9.041550518869014e-05	0.000990274
6798	(22, 188)	0.915977	7.349426614552884e-05	0.000826699
6870	(22, 260)	0.895412	0.000371039	0.00328896
6871	(22, 261)	0.8331626165377336	0.00048533	0.00411623
6885	(22, 275)	-0.819637	0.0010084	0.00760685
6890	(22, 280)	1.0172872530468127	0.000299279	0.00274298
6893	(22, 283)	0.7261164429715972	0.000316016	0.00286807
6894	(22, 284)	0.6513372957536593	0.000917948	0.00701658
6896	(22, 286)	0.8932120012362846	2.2562690904015387e-05	0.000298903
6898	(22, 288)	1.3879271491162006	3.2493861550166506e-08	9.426342382790346e-07
6899	(22, 289)	4.530862485889587	3.534943884943688e-14	3.549715687872455e-12
6900	(22, 290)	2.5676466596580774	4.654333066012024e-12	3.0094905143433303e-10
6904	(22, 294)	1.1252436459070418	0.000158445	0.00158744
6909	(22, 299)	1.5862338616695446	0.000303548	0.00277315
7340	(24, 153)	2.7610096473782773	0.000735769	0.00584321
7476	(24, 289)	6.9290107507176755	1.1014558822869524e-16	1.8472715475813224e-14
7477	(24, 290)	0.7672660822428059	0.00104874	0.00784502
7659	(25, 185)	0.7855405191015341	0.000877434	0.00675915
7763	(25, 289)	5.30623	2.0147996728097807e-07	4.791572574908184e-06
7764	(25, 290)	2.27249	2.5106822469380087e-05	0.000327753
7890	(26, 130)	0.6840383860882087	0.000723514	0.00576769
7939	(26, 179)	1.4319750967511156	2.020367190990333e-06	3.665409392912421e-05
7944	(26, 184)	0.6949375784152413	0.000146829	0.00148648
7945	(26, 185)	0.6406189927300312	8.345043737531497e-05	0.000921944
7948	(26, 188)	0.972493	0.000408655	0.00356805
7950	(26, 190)	0.7286450733926984	0.000918794	0.00702194
7959	(26, 199)	1.1032569335183873	0.000715077	0.00571553
7962	(26, 202)	0.8928363463235924	0.000415687	0.00361767
7966	(26, 206)	0.7762035859495673	0.000294469	0.00270505
7984	(26, 224)	1.8187023954472472	8.911785104699539e-05	0.000977403
8018	(26, 258)	1.8475470901440674	5.345506262425728e-05	0.00062562
8020	(26, 260)	0.8982390721313971	0.000284413	0.00262415
8032	(26, 272)	0.9673890590110099	0.00099986	0.00755187
8042	(26, 282)	0.840935	9.24921207893665e-06	0.000137376
8044	(26, 284)	0.8087025332380042	0.000919926	0.00702948
8045	(26, 285)	1.6071358548061068	8.469986220453152e-09	2.8175537495461964e-07
8046	(26, 286)	1.4023106244054777	3.078207329099258e-08	9.000029794359762e-07
8047	(26, 287)	1.3721391270188281	1.9114888623114216e-08	5.828713607228787e-07
8048	(26, 288)	2.0005570525035483	2.445795287854003e-09	9.087258322972016e-08
8049	(26, 289)	5.320127341741839	1.9703965755926687e-12	1.3537997865960383e-10
8050	(26, 290)	2.151889050009686	5.803944240945084e-09	1.9896118579268166e-07
8051	(26, 291)	0.883538	0.000823494	0.00640097
8054	(26, 294)	2.0244637325681727	0.000142751	0.00145036
8059	(26, 299)	2.278987466842252	2.3918615353032862e-05	0.000314622
8224	(27, 179)	1.2233733762773273	1.87076341380649e-05	0.000255037
8226	(27, 181)	1.0638171291692669	0.000250207	0.00235855
8229	(27, 184)	0.6457934648912281	4.533384132510322e-05	0.000542535
8269	(27, 224)	1.380780891036529	0.000941015	0.00716456
8305	(27, 260)	1.3022617625475226	5.11535322109493e-06	8.205801259784332e-05
8331	(27, 286)	1.2528767361510516	4.756206815735518e-08	1.3279164474383888e-06
8332	(27, 287)	1.1123236523945113	1.7958463666645665e-06	3.301909986915311e-05
8333	(27, 288)	1.330198638220809	1.1398778767738361e-07	2.893181362377985e-06
8334	(27, 289)	5.680948188967329	4.076551126218064e-11	2.1661330687289188e-09
8335	(27, 290)	1.081379735425302	0.000175963	0.00173808
8615	(28, 286)	1.2141863448244166	0.000202979	0.00196125
8617	(28, 288)	1.5635717216607998	4.207530232978279e-06	6.933739944833978e-05
8618	(28, 289)	4.224238608427151	2.064301012779813e-10	9.397530934804688e-09
8619	(28, 290)	1.7663250305781883	3.478326871960433e-06	5.878469777556363e-05
8791	(29, 179)	1.1863983846530552	2.22005885992454e-05	0.000295077
8796	(29, 184)	0.46394094121644025	0.000569822	0.00472174
8839	(29, 227)	0.674991	7.302882860815334e-05	0.000822613
8872	(29, 260)	0.7918753446363441	0.000385404	0.00339697
8894	(29, 282)	0.7589260463904379	2.9325149233464624e-05	0.000374223
8898	(29, 286)	0.8258018366983324	6.143576865452066e-06	9.643838354832636e-05
8899	(29, 287)	0.9247745047781553	1.3488149933090174e-07	3.3478475329814414e-06
8900	(29, 288)	1.1049216010483767	9.644411288692187e-11	4.700652973311012e-09
8901	(29, 289)	6.014904161208686	3.881039972778445e-15	4.640052270425041e-13
8902	(29, 290)	1.7835083020267284	6.807873184415628e-10	2.834716230003959e-08
9023	(30, 129)	0.4884548638241619	0.00126291	0.00918531
9043	(30, 149)	0.8862803948488172	0.0011896	0.00873129
9044	(30, 150)	1.223402176958042	0.000500367	0.00422521
9047	(30, 153)	2.5342297257747712	4.655198317044e-05	0.000554913
9079	(30, 185)	0.654412	0.000127752	0.00132387
9181	(30, 287)	0.7236035892834375	8.833518615449885e-05	0.00096992
9182	(30, 288)	0.5121044768346814	0.00132126	0.00951942
9183	(30, 289)	6.693954585854991	3.5437939348503125e-15	4.279219771180123e-13
9184	(30, 290)	1.0387668947327422	5.054791477090288e-06	8.124841368883128e-05
9361	(31, 186)	0.720097	3.8295131379781815e-05	0.000471019
9365	(31, 190)	0.632568	0.001009	0.00761019
9374	(31, 199)	1.0788288726838806	0.000683266	0.00549583
9428	(31, 253)	1.0500802921717771	7.843591542010681e-05	0.000873941
9430	(31, 255)	1.6080947117098299	0.00139904	0.00998596
9435	(31, 260)	0.7359734950400934	0.00116506	0.00857564
9436	(31, 261)	0.733345	0.000543885	0.00453106
9460	(31, 285)	0.7259915982863867	0.00110085	0.00817778
9461	(31, 286)	0.9957514009773484	3.3760808811774387e-06	5.7317427993585756e-05
9463	(31, 288)	1.6637284380587647	1.6885425240334155e-07	4.081996619286187e-06
9464	(31, 289)	6.120669615520748	9.676723541256282e-14	8.852186056178403e-12
9465	(31, 290)	2.2010034382369237	2.4942979644430892e-08	7.427687175127351e-07
9474	(31, 299)	1.1471720876854987	0.00076131	0.00600654
9634	(32, 179)	2.2361997390824353	2.093005896839899e-05	0.000280399
9657	(32, 202)	1.112824470395899	0.00131911	0.00950822
9741	(32, 286)	1.535070432395537	3.708051899418473e-08	1.061034447830638e-06
9742	(32, 287)	0.9370096900116295	0.000759173	0.00599511
9743	(32, 288)	1.6308542087838598	8.676215240760864e-08	2.2689218859988654e-06
9744	(32, 289)	5.688827931002666	8.985087378859732e-13	6.728507061803162e-11
9745	(32, 290)	1.8554871286330965	7.485096586960262e-08	1.9974455814738546e-06
9754	(32, 299)	2.2890461660829953	0.000202983	0.00196125
9875	(33, 141)	1.4900425833019164	0.000179699	0.00176955
9893	(33, 159)	1.0918251935201326	5.705642241930646e-05	0.000662472
9913	(33, 179)	1.3782154563748406	8.283337282105948e-06	0.000124717
9922	(33, 188)	0.7522908944071168	0.000594535	0.0048955
9994	(33, 260)	1.1362064069004658	9.420238097112243e-06	0.000139658
10016	(33, 282)	0.7754629417920234	0.000628991	0.00512758
10020	(33, 286)	1.4565469152881718	8.49196171165889e-09	2.8229197703705165e-07
10022	(33, 288)	1.9131458127356347	2.7694010493065616e-09	1.0195490859950933e-07
10023	(33, 289)	4.581236164666244	2.5694302293789996e-15	3.2319283726363297e-13
10024	(33, 290)	2.5509994452204774	2.8649900363219375e-09	1.0531345794854331e-07
10025	(33, 291)	1.1732994492844475	2.530941744459024e-05	0.000329685
10026	(33, 292)	1.1098208640346523	0.000122946	0.00128454
10033	(33, 299)	2.44214	3.85210602047243e-08	1.1002990709334054e-06
10050	(34, 38)	-1.14364	0.000258149	0.0024197
10297	(34, 285)	0.7766856829137614	0.000148177	0.00149793
10301	(34, 289)	5.502778555386656	1.0377747940725224e-11	6.224551612293825e-10
10302	(34, 290)	1.229530519448562	2.890635802432264e-05	0.000369954
10351	(35, 62)	-1.99822	0.00120214	0.00880702
10522	(35, 233)	-3.72915	0.000316554	0.00287242
10578	(35, 289)	-8.21524	2.1179926680568828e-15	2.706379996291415e-13
10798	(36, 233)	-11.8075	0.000142608	0.00144922
10854	(36, 289)	-10.4508	2.0536311969818706e-13	1.7587312135713003e-11
11021	(37, 181)	2.3719764393217924	7.183814320269283e-06	0.000110505
11098	(37, 258)	3.424424468248632	0.000101497	0.00109339
11126	(37, 286)	1.7349768543591697	1.4368067472915974e-06	2.7331917950409407e-05
11128	(37, 288)	3.3336376271965866	1.366385008565949e-07	3.377572277315451e-06
11129	(37, 289)	4.7430523941082905	8.506694465310555e-08	2.2342678051602234e-06
11130	(37, 290)	4.3582360360964465	1.0227703313812862e-06	2.0254542753607014e-05
11139	(37, 299)	3.1930675202102567	0.000187973	0.00183791
11293	(38, 179)	1.306138727037724	1.865462511491976e-05	0.000254511
11295	(38, 181)	1.1509022947874004	0.000538058	0.0044901
11298	(38, 184)	0.7043180542194412	0.000569812	0.00472174
11309	(38, 195)	0.9599443141923494	4.898674378763895e-05	0.00058064
11316	(38, 202)	0.9877544444430364	0.00107358	0.00799741
11396	(38, 282)	0.5921331684721245	0.000893268	0.00685832
11399	(38, 285)	1.1352921763741703	1.4373473626699671e-06	2.7331917950409407e-05
11400	(38, 286)	1.4299646115499236	3.576376822489362e-07	7.984380054076208e-06
11401	(38, 287)	1.1447910000752501	4.879215394673998e-06	7.88724841961676e-05
11402	(38, 288)	1.3221577192307195	2.95485471397936e-06	5.10817600357613e-05
11403	(38, 289)	4.786828187749818	9.716506402493343e-13	7.165144667890549e-11
11404	(38, 290)	1.92838	6.034589886376255e-08	1.6384301635854947e-06
11413	(38, 299)	1.936319863802598	0.000108188	0.0011505
11620	(39, 233)	-3.80735	0.00030192	0.00276194
12115	(41, 185)	1.397436008913081	0.00105785	0.00790214
12120	(41, 190)	1.4310146976931173	0.000457111	0.0039147
12216	(41, 286)	1.1029370086371786	0.0012655	0.00919867
12350	(42, 150)	1.7980584023740225	0.000653646	0.00530439
12489	(42, 289)	6.459528244768827	2.1714615405810644e-11	1.2224214903450582e-09
12490	(42, 290)	1.2693845406161754	0.000114448	0.00120854
12702	(43, 233)	-4.88502	0.00102298	0.00769746
12758	(43, 289)	-6.01045	7.801018237987888e-07	1.58451211906246e-05
12916	(44, 179)	1.440537979731557	1.4011046581752782e-05	0.000197706
12984	(44, 247)	0.9141942645888763	0.000721869	0.0057581
12997	(44, 260)	1.5536284183668174	1.3679956750630583e-05	0.000193884
13017	(44, 280)	1.6196994661209922	0.000897731	0.00688712
13021	(44, 284)	0.9085327711226003	0.000608512	0.0049905
13023	(44, 286)	1.0815900677336239	2.4990225223266454e-06	4.403695251765754e-05
13024	(44, 287)	0.8024970804006176	0.000346827	0.0031007
13025	(44, 288)	1.1635488577456212	2.5258418253246755e-05	0.000329287
13026	(44, 289)	6.023057303682799	5.411214540981745e-14	5.227341470879186e-12
13027	(44, 290)	2.368458623925455	2.1431230742058713e-06	3.853871467133946e-05
13028	(44, 291)	1.2351812019134203	2.028953152143524e-05	0.000273134
13031	(44, 294)	1.448424237799025	0.000671629	0.00541948
13188	(45, 184)	0.6010566432911897	4.4343713854399914e-05	0.000532533
13264	(45, 260)	1.2878254633238206	1.2375689177400853e-06	2.392947009438105e-05
13286	(45, 282)	0.8909868511359912	0.000147202	0.00148901
13289	(45, 285)	0.9030381530043385	9.89645736133585e-05	0.00107057
13290	(45, 286)	0.8555398491346548	2.2239523736143204e-05	0.000295351
13291	(45, 287)	0.6781096408229965	0.000148543	0.001501
13292	(45, 288)	1.7998691060472194	2.0437455031385217e-11	1.155912781581894e-09
13293	(45, 289)	5.515246827503184	1.2670583063192904e-12	9.026575701110331e-11
13294	(45, 290)	3.0971655597576744	2.567111717492737e-11	1.42685918373552e-09
13295	(45, 291)	1.103015322565531	0.000608728	0.00499103
13298	(45, 294)	1.1919787006185656	0.000578509	0.00478551
13559	(46, 289)	-6.56297	6.99417307184799e-07	1.4393930700610558e-05
13714	(47, 179)	1.4642528799382784	2.9505506835758302e-05	0.00037583
13716	(47, 181)	1.102887114097054	0.000530495	0.00443756
13720	(47, 185)	0.5454599390851195	0.00034245	0.00307048
13722	(47, 187)	0.627986	0.00092572	0.00706481
13730	(47, 195)	0.9378428992520795	0.00129792	0.00938548
13741	(47, 206)	0.8311316262098927	0.000325441	0.00294201
13793	(47, 258)	1.5296522220434494	0.000436006	0.00376668
13817	(47, 282)	0.689173	0.00134251	0.00963944
13818	(47, 283)	0.6772048760543927	0.000293329	0.00269509
13820	(47, 285)	0.9354317259646878	0.000263053	0.00245628
13821	(47, 286)	0.9901062702851324	2.0143184527658517e-05	0.000271473
13823	(47, 288)	1.1555545747794642	7.922325813816583e-05	0.000881696
13824	(47, 289)	4.389872684723667	1.2092786860703289e-14	1.3125701082220888e-12
13825	(47, 290)	2.229837889186155	1.1156284757268075e-08	3.618936937950338e-07
13985	(48, 186)	0.5767915616553074	0.000187003	0.0018288
14059	(48, 260)	1.0394123914698228	0.000310743	0.00282962
14084	(48, 285)	0.8138594221405092	0.000129315	0.00133805
14085	(48, 286)	0.857761	0.000189634	0.00185041
14087	(48, 288)	1.183057790876019	5.28946635505637e-05	0.000619962
14088	(48, 289)	2.1641183386486476	7.981042318527887e-07	1.6163200210784713e-05
14089	(48, 290)	1.9401894959011359	2.3642204321721268e-08	7.066473458808533e-07
14093	(48, 294)	2.32911	0.00020257	0.00195843
14098	(48, 299)	1.5686534997271062	0.00126423	0.00919218
14352	(49, 290)	1.7324120244226509	4.991654195281784e-05	0.000589924
14610	(50, 286)	0.9680572674920195	0.000479721	0.0040751
14612	(50, 288)	1.3083691692786332	0.000942718	0.00717639
14613	(50, 289)	5.384652504637104	1.0205583161976597e-07	2.6192341780373626e-06
14614	(50, 290)	2.3841281200787576	2.347189812228192e-05	0.000309336
14705	(51, 120)	2.6360669789938322	0.00122677	0.00895854
14874	(51, 289)	5.516974294045795	6.903024310628922e-07	1.423685077858144e-05
14875	(51, 290)	1.673585977071169	7.30267155083144e-05	0.000822613
15001	(52, 156)	3.0605201119050363	1.4155818269997854e-05	0.000199457
15024	(52, 179)	1.5762261168099674	0.000102085	0.00109793
15033	(52, 188)	1.4411844017290025	8.438471264589472e-07	1.701822966809754e-05
15047	(52, 202)	1.0408110507959591	0.00107558	0.00800866
15131	(52, 286)	1.671698312284723	5.0421022795586284e-05	0.000595158
15133	(52, 288)	2.957473163005776	3.480740390948702e-08	1.0025238021658513e-06
15134	(52, 289)	4.501276044629689	3.0197565734186343e-07	6.873575035470945e-06
15135	(52, 290)	2.204093346089921	0.000683251	0.00549583
15364	(53, 260)	1.5037645469069865	6.564545041236973e-05	0.000748699
15381	(53, 277)	2.9814937092238534	0.000532467	0.00444806
15390	(53, 286)	1.8155989720422188	1.0102879385454617e-05	0.00014891
15391	(53, 287)	1.0569362658726804	0.000298319	0.00273469
15392	(53, 288)	1.7047704467993667	4.658750414724315e-05	0.000555199
15393	(53, 289)	3.4974029721784645	4.0633614576388905e-09	1.4374775263008848e-07
15394	(53, 290)	2.52657	1.3282383443568385e-06	2.5500292162636592e-05
15395	(53, 291)	1.765616930614262	0.000107695	0.00114627
15396	(53, 292)	1.7364064387303753	0.000200133	0.0019372
15777	(55, 158)	0.6898266569946632	0.000721953	0.0057581
15778	(55, 159)	0.9359866902452587	0.000970159	0.00734938
15798	(55, 179)	1.2539760744776274	3.281871765468482e-06	5.588580912242535e-05
15804	(55, 185)	0.4641754115371145	0.00119656	0.00877148
15806	(55, 187)	0.7920924652238397	1.0692678076229416e-05	0.000156268
15807	(55, 188)	1.0104118038478993	2.4678028447823768e-05	0.000323291
15872	(55, 253)	0.7038337419131788	0.000618065	0.00505557
15877	(55, 258)	1.089641899616813	1.6956726782495956e-05	0.000233874
15879	(55, 260)	0.9949040363010123	9.703326460466803e-07	1.930314544345169e-05
15881	(55, 262)	0.6137299055369516	0.000626947	0.00511437
15902	(55, 283)	0.4781308317979476	0.00092099	0.00703649
15903	(55, 284)	0.5023737581231453	0.00131824	0.00950332
15904	(55, 285)	1.0225037068364156	2.067857292110714e-07	4.903268289947943e-06
15905	(55, 286)	0.9669832352156291	3.6450846644370908e-09	1.305124050237034e-07
15906	(55, 287)	0.9092986036304593	3.9826599189934636e-08	1.1349053495416123e-06
15907	(55, 288)	0.8094047169893206	6.881838895344075e-07	1.4211157064327903e-05
15908	(55, 289)	5.962353802566743	9.29964298909562e-17	1.592844170270594e-14
15909	(55, 290)	2.369430052425164	7.095958769779224e-12	4.4281899811254044e-10
15918	(55, 299)	2.124708995873069	1.62361532803507e-06	3.0278858671591473e-05
16054	(56, 179)	1.5398773135001034	0.000154621	0.00155623
16055	(56, 180)	0.9897094784322767	0.00114882	0.00847419
16056	(56, 181)	0.9998812757990436	0.000620585	0.00507189
16059	(56, 184)	0.5732273990692285	0.000344329	0.00308332
16063	(56, 188)	1.1257241786010161	0.000107208	0.0011421
16077	(56, 202)	0.956873	0.000544731	0.00453717
16134	(56, 259)	0.6970567926580925	0.00132002	0.0095133
16135	(56, 260)	1.1511728610120304	2.665124023212043e-07	6.1269945476042316e-06
16160	(56, 285)	0.6678534939032245	0.000133284	0.00137091
16161	(56, 286)	1.0146502598473708	7.797896945267903e-08	2.0660791023224627e-06
16162	(56, 287)	0.9754842837458625	6.626130381263697e-07	1.3747797403153687e-05
16163	(56, 288)	1.0257155319671356	3.0365125484771513e-06	5.224255381121989e-05
16164	(56, 289)	6.565416344527722	1.4086959030709433e-13	1.2439016602235765e-11
16165	(56, 290)	1.5126152115274853	2.0398433578016645e-07	4.846358781366365e-06
16309	(57, 179)	1.1849317489951015	1.9137440026802273e-06	3.486595728745306e-05
16315	(57, 185)	0.5859625286759045	0.000757819	0.00598682
16336	(57, 206)	1.07682	3.925506337563137e-06	6.533696653799814e-05
16353	(57, 223)	1.172960995210412	0.00123463	0.0090054
16390	(57, 260)	0.8954451530494714	1.1869793452471069e-05	0.000171448
16415	(57, 285)	0.9766290556327788	9.327478894066143e-08	2.4118124093270275e-06
16417	(57, 287)	0.8527229948485743	7.950525842938304e-05	0.00088402
16418	(57, 288)	0.9444016683008937	1.8411086561535543e-06	3.377416984461558e-05
16419	(57, 289)	4.436668136507582	2.851108890539009e-14	2.905304019449888e-12
16420	(57, 290)	1.7375295563265156	8.112926728861895e-07	1.6395919411328803e-05
16561	(58, 177)	1.0748294473317812	0.000310783	0.00282962
16563	(58, 179)	0.8282448184622518	0.000265644	0.00247605
16567	(58, 183)	0.5155492148329568	0.000120125	0.00126016
16569	(58, 185)	0.5952671490913646	0.000106779	0.00113878
16570	(58, 186)	0.5360034346432833	0.000198316	0.00192115
16571	(58, 187)	0.7065740356239507	2.7554918326333946e-05	0.000354915
16579	(58, 195)	1.0350845580826233	0.000177457	0.00175104
16584	(58, 200)	0.8627410996898305	0.000131041	0.00135302
16586	(58, 202)	0.7344356475360216	0.000733707	0.00582779
16642	(58, 258)	1.1492656394655534	1.2655387742885461e-05	0.000181116
16644	(58, 260)	0.6987083755102019	0.000767969	0.00605018
16645	(58, 261)	0.8826747986422617	0.000123838	0.0012919
16665	(58, 281)	0.7386374601158504	0.000312826	0.00284553
16666	(58, 282)	0.7378805049064197	2.947511760500908e-05	0.000375576
16669	(58, 285)	0.696211	3.179838092202181e-06	5.432779010069225e-05
16670	(58, 286)	1.1445515923881413	2.0719926367075293e-09	7.782704079771306e-08
16671	(58, 287)	0.8347154018163878	3.235496089200134e-07	7.330098339796232e-06
16672	(58, 288)	1.5062657566605973	4.100193909404363e-10	1.7682452323048226e-08
16673	(58, 289)	4.804049837971142	2.7562383826981913e-15	3.413565900582188e-13
16674	(58, 290)	1.9474467989590138	1.5959704342563008e-11	9.18795803873821e-10
16675	(58, 291)	0.6681025766941959	0.000456871	0.00391334
16678	(58, 294)	1.0391883728094522	0.000235572	0.00224205
16680	(58, 296)	1.8057061483113264	0.00126845	0.00921336
16684	(58, 300)	0.8045572542431861	0.000331267	0.00298229
16781	(59, 144)	1.09403	0.000689807	0.00554105
16791	(59, 154)	1.7477272599539049	0.000236724	0.00225124
16816	(59, 179)	1.442015865698714	3.241014841894774e-06	5.5315992183165896e-05
16818	(59, 181)	1.1811277011983967	0.000236556	0.00225008
16820	(59, 183)	0.47434262399851757	0.000377454	0.00333481
16821	(59, 184)	0.61414	3.670149014014456e-05	0.000453961
16822	(59, 185)	0.6554368190103348	8.329800163853074e-05	0.000921103
16823	(59, 186)	0.6840629208552529	0.00026946	0.00250437
16824	(59, 187)	0.8272138777316309	0.000560939	0.00465451
16825	(59, 188)	0.9468737058625427	0.000266797	0.00248536
16827	(59, 190)	0.8187435692274052	0.000326905	0.00295082
16831	(59, 194)	0.9452763745777052	1.0989114257759757e-05	0.000160128
16832	(59, 195)	1.0752868710341403	0.00026864	0.00249915
16837	(59, 200)	0.989436	0.000346393	0.00309779
16839	(59, 202)	0.7317648794869348	0.000754742	0.00596739
16841	(59, 204)	0.5671461364180448	0.000109281	0.00115983
16860	(59, 223)	1.6807706153953863	0.00135995	0.00975015
16890	(59, 253)	0.8306314704058823	0.00117826	0.00866229
16895	(59, 258)	2.0773185506621017	1.513396235075492e-05	0.000211512
16897	(59, 260)	1.0280960674912598	4.417598095715592e-05	0.000531046
16898	(59, 261)	1.1030245484793133	0.000226431	0.002161
16919	(59, 282)	0.9288547207414205	3.119951876459565e-05	0.000394391
16921	(59, 284)	0.7804034766765816	0.000263196	0.00245641
16922	(59, 285)	0.890058	0.000160937	0.0016084
16923	(59, 286)	1.430884305668152	1.5511936921057553e-07	3.789792944987359e-06
16924	(59, 287)	1.2558176418199727	1.5221456953494814e-06	2.8696783462558665e-05
16925	(59, 288)	2.867514589404208	4.36504816532508e-13	3.5198028619927664e-11
16926	(59, 289)	4.575149109095804	7.777629232165284e-16	1.0952398528945055e-13
16927	(59, 290)	2.3316173707907843	5.733642701283124e-11	2.9336936029097053e-09
16933	(59, 296)	2.6540434343763906	7.152589457449525e-06	0.00011013
16936	(59, 299)	1.6665339524053417	0.000259296	0.00242954
16937	(59, 300)	1.321487583233633	2.2716453772861464e-05	0.000300363
17068	(60, 179)	0.9138661180963727	0.00114526	0.0084512
17072	(60, 183)	0.5440819786323348	0.000445007	0.00382938
17074	(60, 185)	0.670657	0.00010131	0.00109202
17172	(60, 283)	0.6759207643261782	0.000110801	0.0011739
17174	(60, 285)	0.8624058665300022	2.501667175793383e-06	4.406747857694974e-05
17175	(60, 286)	1.0780338937263956	6.245017485307293e-08	1.687971961711402e-06
17176	(60, 287)	0.991435	1.1504845577104797e-07	2.917036988030125e-06
17177	(60, 288)	0.7650124033164457	7.125043821431352e-06	0.000109846
17178	(60, 289)	4.340572162890584	1.97240398030146e-15	2.5541309558321933e-13
17179	(60, 290)	1.6671507606885536	5.2030960954232304e-08	1.4393742526061708e-06
17180	(60, 291)	0.8457073770683031	0.000186884	0.001828
17188	(60, 299)	1.1831192649477702	0.000328592	0.00296411
17429	(61, 289)	-5.7443	3.5764769734569654e-05	0.000444309
17479	(62, 89)	-2.31931	0.000357454	0.00318197
17586	(62, 196)	1.6841481238674028	0.000959939	0.00729025
17679	(62, 289)	-5.40583	9.231677541044897e-07	1.8440829483457798e-05
17752	(63, 113)	1.339435723836477	0.000819545	0.00637642
17798	(63, 159)	1.9582673501253196	0.00105051	0.00785582
17825	(63, 186)	1.0821645581086672	0.000793468	0.00622164
17832	(63, 193)	1.3874062530288769	0.000441891	0.00380731
17835	(63, 196)	1.6865150477836868	7.260480249635376e-05	0.000818792
17900	(63, 261)	1.2204996896017462	0.000931613	0.00710306
17925	(63, 286)	1.1658917998341167	0.000383955	0.00338668
17929	(63, 290)	1.6635547841815688	3.735803629182989e-05	0.00046102
18013	(64, 126)	-0.878234	0.000463401	0.00395734
18020	(64, 133)	-0.466126	0.000815357	0.006351
18046	(64, 159)	1.5191583763506042	0.000125935	0.00130869
18066	(64, 179)	1.2283216230267853	4.085828948817201e-05	0.000495231
18071	(64, 184)	0.8572598472262914	2.222873337705746e-06	3.9780290879779636e-05
18072	(64, 185)	0.7569234662157445	3.66631828657759e-06	6.163830127392418e-05
18087	(64, 200)	0.9653748343590184	0.000367616	0.00326398
18089	(64, 202)	1.0425433539894275	0.00118731	0.00872084
18115	(64, 228)	1.7694684325870111	0.00095043	0.00722599
18145	(64, 258)	1.6255887563502656	0.000398388	0.00349229
18147	(64, 260)	0.7526735721722628	0.000555087	0.00461547
18171	(64, 284)	0.6261975842139546	0.00132636	0.00954905
18172	(64, 285)	0.811787	0.000103182	0.00110751
18173	(64, 286)	1.3657397380104477	3.351222899739346e-09	1.2143092069040522e-07
18174	(64, 287)	1.5060026015521943	8.179203586920875e-08	2.1564613125101814e-06
18175	(64, 288)	1.8036296985882527	1.4919634470993606e-08	4.6642929746502407e-07
18176	(64, 289)	3.570155631233229	9.993563345920424e-10	4.019143240393858e-08
18177	(64, 290)	2.384454752036746	2.0641007657906446e-10	9.397530934804688e-09
18178	(64, 291)	1.0278487538661976	0.000406032	0.00354836
18393	(65, 259)	1.189996709302937	0.000224278	0.00214469
18423	(65, 289)	3.072812348806634	2.61056192417407e-07	6.027378178753908e-06
18559	(66, 179)	1.2285921770756696	0.000541359	0.00451376
18659	(66, 279)	1.2619297429562955	0.000527021	0.00441172
18666	(66, 286)	0.7581258873672791	0.0011198	0.00830327
18668	(66, 288)	1.0547352468628188	4.047492570562413e-06	6.708920338048562e-05
18669	(66, 289)	6.22248	1.3034180695710102e-13	1.1658591884879511e-11
18670	(66, 290)	1.2540466705164004	0.000282258	0.00260725
18693	(67, 68)	0.2833015662228048	0.000106122	0.00113391
18759	(67, 134)	-0.465935	0.000279773	0.00258727
18784	(67, 159)	1.263290904264608	0.000547942	0.00456156
18792	(67, 167)	0.7137288971219193	0.000887692	0.00682202
18804	(67, 179)	0.8986553207748866	0.000269169	0.0025031
18807	(67, 182)	0.7133755874742299	0.000141342	0.00143756
18813	(67, 188)	1.0392131019248387	3.1579376671358597e-06	5.4031720602312845e-05
18815	(67, 190)	0.8795843065769626	2.4506218907029245e-05	0.000321302
18820	(67, 195)	1.4031812447898724	1.3500596541104404e-06	2.5897232467509285e-05
18825	(67, 200)	1.333695142636958	6.8921190638711885e-06	0.000106629
18853	(67, 228)	1.4364191878776302	2.3294190266620917e-05	0.000307329
18883	(67, 258)	1.177645719820509	0.000170803	0.0016923
18901	(67, 276)	1.0438858224514973	0.000877736	0.00675949
18906	(67, 281)	0.7587175104607884	0.000269862	0.00250762
18909	(67, 284)	0.8818365646441044	6.225217812720246e-07	1.3016634007454572e-05
18910	(67, 285)	0.8040536527952108	7.448469581446655e-05	0.000835117
18911	(67, 286)	1.4543223944790264	3.4846270410676214e-11	1.8763764850680845e-09
18912	(67, 287)	1.1053681969330196	5.394442733843097e-08	1.4821216068677785e-06
18913	(67, 288)	1.860580339696858	2.9347483531813113e-07	6.699020803733956e-06
18914	(67, 289)	4.7153755667011525	4.365269124818449e-09	1.537905645498584e-07
18915	(67, 290)	2.24274	9.788546228314885e-10	3.943257476011987e-08
18916	(67, 291)	0.782205	0.000501578	0.00423396
18917	(67, 292)	0.816774	0.00101335	0.00763826
18921	(67, 296)	1.9003366179921517	5.815635201229952e-06	9.179771106359736e-05
18924	(67, 299)	1.964542893340114	3.9379092902718236e-07	8.689125474162603e-06
18947	(68, 78)	0.8354481378801163	9.152524520305559e-05	0.000999946
18986	(68, 117)	0.8086845978350066	0.000197328	0.00191311
19010	(68, 141)	1.0186505082151496	0.000498008	0.00420824
19012	(68, 143)	0.9688956680174191	0.00088696	0.0068187
19022	(68, 153)	1.5022875668372742	0.00137887	0.00986675
19027	(68, 158)	0.6634085811104831	0.000726498	0.00578384
19028	(68, 159)	1.1006746188575636	0.000879618	0.00677075
19031	(68, 162)	1.0559789758213336	0.00131559	0.00948699
19036	(68, 167)	0.918459	5.181200594224133e-05	0.000608607
19048	(68, 179)	1.14082	4.346678284855738e-08	1.2313718934710674e-06
19051	(68, 182)	0.5687499365239739	0.000611841	0.00501145
19057	(68, 188)	1.1197604640344208	4.469011817276686e-09	1.5710170290122358e-07
19059	(68, 190)	0.9487275553426585	2.83443543797796e-06	4.9176029486269205e-05
19061	(68, 192)	0.7963677062162096	0.000386606	0.00340384
19062	(68, 193)	0.6856806410783197	0.00114502	0.0084512
19064	(68, 195)	1.5981231892721561	4.9701250224987955e-08	1.3820495608043428e-06
19066	(68, 197)	0.6371581729511877	0.000562972	0.00467058
19069	(68, 200)	1.179704478670499	4.7626312014792313e-07	1.030182936241148e-05
19097	(68, 228)	1.4627191554289074	0.000179953	0.00177097
19127	(68, 258)	1.2998765759322994	2.754774123588251e-06	4.7914420217297844e-05
19128	(68, 259)	1.0958335161079558	1.7862581837727604e-09	6.798901224145634e-08
19129	(68, 260)	1.0428917976665288	2.0506946405075388e-07	4.8673514413343795e-06
19130	(68, 261)	0.7759281885568787	6.653960685199713e-06	0.000103508
19132	(68, 263)	0.8785692265107249	6.405615976984414e-05	0.000733517
19149	(68, 280)	0.7973727875539071	0.00104229	0.00780884
19150	(68, 281)	0.6598439474879725	0.000399575	0.00349994
19151	(68, 282)	0.40903034971495345	0.000258197	0.0024197
19152	(68, 283)	0.5697776477325442	9.562470241238546e-05	0.00103863
19154	(68, 285)	0.7767111367699117	5.849475462662034e-07	1.2337795385241874e-05
19155	(68, 286)	1.291065657923514	2.685662846712106e-15	3.360626973032162e-13
19156	(68, 287)	1.4173685957867104	2.8364510941279563e-17	5.630017635952641e-15
19157	(68, 288)	1.6743355773466948	4.5119759282117534e-13	3.626172201473476e-11
19158	(68, 289)	5.474228437746687	1.2840406335634816e-16	2.116738793233779e-14
19159	(68, 290)	2.510724122927809	7.127505292304867e-16	1.0125459797753453e-13
19160	(68, 291)	0.7024867296461555	0.000111361	0.0011788
19162	(68, 293)	1.1069730748878677	0.00023758	0.00225893
19163	(68, 294)	0.993825	0.000127503	0.00132213
19165	(68, 296)	1.5290184339196198	5.83723377416062e-08	1.58931357680796e-06
19167	(68, 298)	0.9586744123118045	0.00025201	0.00237139
19168	(68, 299)	2.1832129267730505	1.1145081036377535e-09	4.4196926037608486e-08
19169	(68, 300)	1.2583502376576894	1.5447427545648034e-06	2.8975270716192796e-05
19170	(68, 301)	0.9001226966477277	1.3406140061735436e-06	2.5726260275005298e-05
19171	(68, 302)	1.0872151968575174	0.000192638	0.00187593
19256	(69, 144)	0.8729688747967078	0.000393286	0.00345133
19265	(69, 153)	1.799349295935145	3.2725000140034776e-05	0.000411199
19279	(69, 167)	0.702004	0.000318816	0.00289186
19291	(69, 179)	1.3485375210758086	3.0306338456200956e-08	8.86630196107185e-07
19292	(69, 180)	0.6921031873536452	0.00114089	0.00842601
19294	(69, 182)	0.7057157391203457	0.00023867	0.00226751
19295	(69, 183)	0.5133943262395186	1.0614052329841749e-05	0.00015526
19296	(69, 184)	0.5402502269713831	0.000473908	0.00403352
19302	(69, 190)	0.7154291252418835	0.000807241	0.00630303
19306	(69, 194)	0.9030229889658538	3.960766451254356e-06	6.585507069261158e-05
19307	(69, 195)	1.0139886720914215	8.344650894973893e-05	0.000921944
19312	(69, 200)	1.0777493874348347	6.833023136663737e-05	0.000776752
19340	(69, 228)	0.9932490409551179	0.000124355	0.00129533
19370	(69, 258)	1.2810666913455802	5.5037442894202346e-05	0.000641342
19371	(69, 259)	0.8833069946489815	3.4297253942023477e-06	5.806490230121542e-05
19372	(69, 260)	0.6922225722926634	0.000386396	0.00340261
19373	(69, 261)	0.6589498737301989	0.000493414	0.0041738
19374	(69, 262)	0.5363446919450726	0.00136978	0.00980901
19386	(69, 274)	-0.612824	0.00128594	0.00931498
19396	(69, 284)	0.7194767113764433	1.6268147818247913e-07	3.9505671582161505e-06
19397	(69, 285)	0.9937713461713866	7.217083256161747e-07	1.478966221280732e-05
19398	(69, 286)	1.1335298321461553	6.027379670405127e-10	2.5359622426850004e-08
19399	(69, 287)	1.3422460595991035	4.617067793672102e-08	1.2958105258695885e-06
19400	(69, 288)	1.3783758905950443	3.887891114993453e-07	8.610225985570782e-06
19401	(69, 289)	6.047006951092055	3.618480658729361e-11	1.9398028223894212e-09
19402	(69, 290)	2.026872583532956	3.5792210126478396e-10	1.56310989269352e-08
19403	(69, 291)	0.9189052208180853	0.000115227	0.00121519
19411	(69, 299)	1.1381503784618123	0.000167524	0.00166528
19498	(70, 144)	0.899445	0.000662521	0.005362
19504	(70, 150)	0.6440986271897455	0.000434515	0.00375649
19506	(70, 152)	1.643706411821464	0.000724267	0.00577179
19507	(70, 153)	1.3366661733854008	0.0011118	0.00825152
19513	(70, 159)	1.0609000316804884	0.000162827	0.00162528
19533	(70, 179)	1.3186117863824693	1.4443636116928461e-08	4.536034252820296e-07
19534	(70, 180)	0.8055345461500576	6.023510636155011e-05	0.00069398
19535	(70, 181)	0.6995910115063632	5.8179514438686115e-05	0.000672601
19536	(70, 182)	0.8747815770624332	5.609593735848429e-06	8.909864749596022e-05
19537	(70, 183)	0.42914269432782365	9.674333440528809e-06	0.000143113
19538	(70, 184)	0.5741167591095612	6.506339599941713e-07	1.3528312915057453e-05
19539	(70, 185)	0.5613861237221055	6.728875015302958e-07	1.3948986786014943e-05
19540	(70, 186)	0.47939637305055516	0.000125406	0.00130432
19541	(70, 187)	0.6503551109084067	2.723707138914922e-05	0.000351195
19542	(70, 188)	0.8712601100259689	1.2864613071292957e-05	0.000183838
19544	(70, 190)	0.8510072073090056	1.0059709086053676e-05	0.000148365
19547	(70, 193)	0.8064529125013007	2.513445211980072e-05	0.000328025
19548	(70, 194)	0.6171360430638955	0.000398772	0.00349376
19549	(70, 195)	0.9561157465098113	0.000115105	0.00121443
19554	(70, 200)	1.2093533065180844	6.1109157694904834e-09	2.0844868826423716e-07
19560	(70, 206)	0.694998	0.000345702	0.00309275
19571	(70, 217)	-1.18456	0.000348211	0.00311173
19612	(70, 258)	1.3052934113878192	1.9903760920816562e-05	0.000269066
19613	(70, 259)	0.9891721890306308	7.202506647060438e-07	1.4766055753805866e-05
19614	(70, 260)	0.9584380645018372	2.3690759220506763e-06	4.2036606133161744e-05
19615	(70, 261)	0.6299031311149217	0.000932157	0.00710608
19617	(70, 263)	0.7857458211020798	0.000211007	0.0020294
19636	(70, 282)	0.5540916721304622	0.000140217	0.00142792
19637	(70, 283)	0.537702	0.000531781	0.00444464
19638	(70, 284)	0.825146	7.116442119123903e-07	1.4608213803476567e-05
19639	(70, 285)	0.9228092631796964	7.644307184096142e-07	1.5572656317968275e-05
19640	(70, 286)	1.2702468819187203	1.8852796737447207e-12	1.300869907450625e-10
19641	(70, 287)	1.1102299995743383	7.900115950558066e-11	3.94197831123869e-09
19642	(70, 288)	1.5259592382299059	2.3742498736562163e-09	8.848660736687414e-08
19643	(70, 289)	5.690009122158737	4.1365490731184e-12	2.699992659198538e-10
19644	(70, 290)	2.5360692514163707	4.2183650237888697e-13	3.4129187439535374e-11
19645	(70, 291)	0.9269559216041058	1.3908968031867075e-05	0.00019661
19652	(70, 298)	0.8068972953529749	8.158427728533888e-05	0.000903808
19653	(70, 299)	2.134096328964025	1.6240898302162668e-09	6.230751619481804e-08
19655	(70, 301)	0.8346444269595618	0.000257303	0.00241414
19656	(70, 302)	1.1434835820777425	0.000151601	0.00152943
19774	(71, 179)	1.0755569862409144	0.000106361	0.00113582
19855	(71, 260)	0.8550840275445613	6.543068341564295e-05	0.000747132
19880	(71, 285)	0.5945264952526932	0.00132326	0.00953238
19881	(71, 286)	0.7992937917496944	1.3755009813105557e-05	0.000194833
19882	(71, 287)	0.7689102652098461	2.568624134826362e-07	5.950461119244514e-06
19883	(71, 288)	0.98706	2.0493894694678922e-08	6.206116662367941e-07
19884	(71, 289)	6.350452463894856	2.1256726423231609e-16	3.333510204443214e-14
19885	(71, 290)	1.8859224209680612	8.311149602989325e-10	3.402007092999893e-08
19886	(71, 291)	0.6761294569384206	0.000339519	0.00304909
20036	(72, 201)	1.5027934511235694	0.000464196	0.00396273
20119	(72, 284)	0.9843991075142596	0.00101871	0.00766906
20123	(72, 288)	1.1294202002900988	0.000443966	0.00382178
20124	(72, 289)	2.840440854770046	6.978052459309651e-06	0.000107859
20125	(72, 290)	1.6320030308225764	0.000366655	0.00325668
20253	(73, 179)	1.404406304703606	3.520672318092941e-06	5.939643508075694e-05
20258	(73, 184)	0.5137524059618077	0.000435811	0.00376634
20259	(73, 185)	0.6534371186214433	3.109057235796709e-05	0.00039322
20332	(73, 258)	1.113103182024037	0.00037684	0.00333121
20334	(73, 260)	0.9297868202173675	2.700886359407447e-05	0.000348718
20356	(73, 282)	0.5167602294439342	0.000603951	0.00496154
20360	(73, 286)	0.909394	7.84495890324843e-08	2.075133406274931e-06
20361	(73, 287)	0.9673826941495658	3.529633576235824e-07	7.892816266933635e-06
20362	(73, 288)	1.1267606468419722	1.445494194620992e-07	3.545902239430601e-06
20363	(73, 289)	6.454115315783001	7.387347108892335e-14	6.941950441762814e-12
20364	(73, 290)	2.6488850792379814	1.7349633015718992e-12	1.2023021869329168e-10
20373	(73, 299)	1.1760456601553184	0.000581775	0.00480676
20374	(73, 300)	0.900688	0.000669655	0.00540705
20601	(74, 289)	2.7852555212433994	1.3773494656657383e-07	3.402933838420503e-06
20838	(75, 289)	-4.88833	0.00022552	0.00215424
20964	(76, 179)	0.769344	0.000480759	0.00408176
21045	(76, 260)	0.7597712456972738	0.000240891	0.00228591
21046	(76, 261)	0.9585802055571102	0.000543475	0.00452984
21067	(76, 282)	0.9066718036272715	0.000126373	0.00131133
21070	(76, 285)	0.8451142368937795	0.000605657	0.00497345
21071	(76, 286)	1.4843343312389106	4.3569587166357565e-08	1.233560744268603e-06
21072	(76, 287)	0.7439211629739388	0.000189584	0.00185029
21073	(76, 288)	1.4242097141734096	8.577739099478851e-07	1.7250968849531268e-05
21074	(76, 289)	5.342786348461117	9.1031645243773e-13	6.795857027696259e-11
21075	(76, 290)	1.7474717267517197	2.220019620025254e-08	6.680945025971328e-07
21199	(77, 179)	1.267526572523388	0.000731247	0.0058159
21222	(77, 202)	0.9930241183200867	0.000727611	0.00579079
21300	(77, 280)	1.0889717405190404	0.00113991	0.00842003
21306	(77, 286)	1.0512096159359186	5.81713981137455e-05	0.000672601
21307	(77, 287)	0.849277	0.000543903	0.00453106
21308	(77, 288)	1.4472877732560194	1.1132898018626513e-05	0.000161869
21309	(77, 289)	2.9301495641136097	1.3833553575299713e-07	3.4142793624964307e-06
21310	(77, 290)	1.3607270662840723	0.000131353	0.00135566
21319	(77, 299)	1.8941212704656158	0.00113967	0.00841961
21414	(78, 160)	1.1027037519912506	0.00134565	0.00965622
21435	(78, 181)	1.008352308789588	0.000323139	0.00292417
21438	(78, 184)	0.541309	0.000973507	0.00737243
21442	(78, 188)	0.8306501051090968	0.000267072	0.00248696
21447	(78, 193)	0.8177158216865532	0.00126903	0.00921596
21456	(78, 202)	1.194842930008002	3.760355497683019e-05	0.000463694
21480	(78, 226)	0.9232304678442925	0.000138465	0.00141276
21516	(78, 262)	0.6606609456229176	0.00133539	0.00960395
21539	(78, 285)	1.0602351191413653	6.788386245797075e-07	1.404222030228028e-05
21540	(78, 286)	1.3662930391297394	3.487789841157481e-09	1.2571920680428917e-07
21541	(78, 287)	1.3336771826868832	1.8136414090826137e-07	4.353911217698774e-06
21542	(78, 288)	1.4672212006782002	4.6622171131210066e-08	1.3046914761347492e-06
21543	(78, 289)	4.78096	9.988739764729387e-16	1.3863968947591784e-13
21544	(78, 290)	1.9818765176684163	3.543737103722286e-08	1.0194523278552122e-06
21545	(78, 291)	1.0328491681111829	6.86016449008016e-05	0.000779654
21643	(79, 156)	2.705921216617491	0.000268874	0.00250085
21675	(79, 188)	1.2666202300869622	0.00112215	0.00831812
21773	(79, 286)	1.6492955369780211	9.547566355487699e-06	0.000141459
21777	(79, 290)	4.039894825337968	1.2282972989994567e-08	3.9342167001971327e-07
21898	(80, 179)	1.3312341479223262	7.359945672947053e-05	0.000827497
21907	(80, 188)	1.17118	0.00104528	0.00782399
21921	(80, 202)	0.9764272475025833	0.000694737	0.00557973
21980	(80, 261)	1.6932358501300517	0.000703128	0.00563494
22001	(80, 282)	1.003528215004932	0.000455282	0.00390181
22004	(80, 285)	1.7817294558899028	1.2418798655413947e-06	2.3993615754205964e-05
22005	(80, 286)	1.4290434050807919	0.000641568	0.00522042
22007	(80, 288)	2.2522250134409525	7.341323297658065e-06	0.000112534
22008	(80, 289)	3.694130089420459	1.0225504191442941e-07	2.6229531489691213e-06
22009	(80, 290)	2.2632605727411113	8.196068097131403e-06	0.000123638
22013	(80, 294)	2.8047139833489116	0.000439825	0.00379289
22102	(81, 152)	2.089806948640375	0.00132492	0.00954151
22129	(81, 179)	0.9289224632418361	0.000170013	0.00168551
22131	(81, 181)	1.5162643325777045	4.419365238898332e-05	0.000531127
22135	(81, 185)	0.6295037493842108	9.28069079258117e-05	0.00101212
22144	(81, 194)	0.7037808736806183	0.00116264	0.00856176
22150	(81, 200)	1.09874	4.054371587400852e-05	0.000491912
22156	(81, 206)	0.9013133927799177	0.000712869	0.00570166
22236	(81, 286)	1.2920916283405202	1.5363742283063296e-06	2.8859549338597237e-05
22237	(81, 287)	1.1145286930954454	7.951082619380481e-06	0.000120428
22238	(81, 288)	1.4863242759657336	3.9492323769281285e-07	8.702183988960107e-06
22239	(81, 289)	4.454024756973202	1.681624331678088e-12	1.1703766115905378e-10
22240	(81, 290)	1.7656228379964296	4.478735120795707e-06	7.335618347560307e-05
22244	(81, 294)	0.9566707710603032	0.00125148	0.00911178
22249	(81, 299)	1.8228360857088628	9.415194537234611e-05	0.00102447
22365	(82, 185)	0.896661	0.000186765	0.00182721
22373	(82, 193)	1.0776295302549816	0.00073038	0.00580996
22438	(82, 258)	1.2540365403710068	0.00036768	0.00326398
22466	(82, 286)	0.647232	0.000180889	0.00177843
22468	(82, 288)	0.9494703700037466	6.732050749187578e-05	0.000766214
22469	(82, 289)	6.566010380298665	8.784362488627245e-13	6.608932905968607e-11
22470	(82, 290)	1.219043256106963	0.000154508	0.00155542
22698	(83, 289)	-4.6207	0.00106133	0.0079208
22699	(83, 290)	2.4991849414367007	1.3760701998398084e-05	0.000194857
22926	(84, 289)	-6.9697	1.2898107871112158e-11	7.578972120226137e-10
23106	(85, 242)	1.0224760042526888	0.000949638	0.00722111
23153	(85, 289)	5.453064315460416	4.651989024370284e-08	1.303339453979751e-06
23154	(85, 290)	1.8987920803470233	3.414196011011224e-05	0.000426673
23323	(86, 233)	-3.56787	0.00139041	0.00992876
23379	(86, 289)	-8.72679	5.843612193618398e-18	1.383589767470403e-15
23691	(88, 152)	2.7318458168506665	0.000720208	0.00574893
23720	(88, 181)	1.7229745193695356	0.00020895	0.00201206
23756	(88, 217)	-3.30249	0.000141401	0.00143785
23823	(88, 284)	1.2634333961851834	0.00129801	0.00938548
23824	(88, 285)	1.2008740096776755	0.00124258	0.00905792
23825	(88, 286)	1.4931472132006198	0.000199907	0.0019354
23826	(88, 287)	1.2187152067993554	1.1297619560563722e-06	2.2092563659708028e-05
23827	(88, 288)	2.315085273814587	1.507117247256225e-05	0.000210695
23828	(88, 289)	3.1620356661855964	1.138235586550851e-05	0.000165248
23829	(88, 290)	2.2222323546586824	2.9830006600226453e-05	0.000379363
23995	(89, 233)	-3.77295	0.00030754	0.00280485
24004	(89, 242)	-8.70261	0.000696219	0.00558792
24051	(89, 289)	-7.88624	6.354821798438397e-18	1.4972890131042585e-15
24166	(90, 182)	1.3052269562364218	0.00131318	0.0094739
24167	(90, 183)	0.9337203051438694	0.000882337	0.00679059
24170	(90, 186)	0.7472713700677103	0.00137416	0.00983742
24243	(90, 259)	1.1006376190601967	0.000304244	0.00277846
24273	(90, 289)	6.385484867359332	1.6863981566556474e-08	5.218111298182218e-07
24274	(90, 290)	1.1925308641201888	0.000156017	0.00156832
24465	(91, 260)	1.312856952421896	0.000828621	0.00643771
24490	(91, 285)	1.0500937617835582	0.000660055	0.00534554
24494	(91, 289)	6.48646	9.415814705065987e-09	3.0938317419686545e-07
24495	(91, 290)	1.7756285939663878	1.4007026144691428e-05	0.000197706
24568	(92, 143)	3.3164747686764655	0.000583597	0.00482099
24781	(93, 137)	-1.02252	0.000665305	0.00537733
24787	(93, 143)	1.9852603818895638	0.0003323	0.00299002
24832	(93, 188)	1.0672527148544277	0.00067527	0.00544148
24897	(93, 253)	1.660017391942494	0.00107899	0.00803021
24926	(93, 282)	0.9425968285840101	0.000910977	0.00697655
24932	(93, 288)	1.6326432992534397	5.929796047148937e-05	0.000683895
24933	(93, 289)	3.717673273878627	7.057863944991568e-14	6.671269792701326e-12
24943	(93, 299)	2.91895	0.000351271	0.00313618
24990	(94, 128)	1.3064725514571465	0.00107462	0.00800392
25026	(94, 164)	1.1882498276365114	0.000412361	0.00359521
25046	(94, 184)	1.2094761875898643	0.000338687	0.00304352
25047	(94, 185)	1.2956930089516128	0.000444173	0.00382288
25051	(94, 189)	1.572827125329945	0.00107723	0.00801835
25054	(94, 192)	1.5237439791882434	0.000138969	0.001417
25057	(94, 195)	2.29428	0.000387242	0.00340588
25064	(94, 202)	1.748201981730533	0.000337833	0.00303698
25135	(94, 273)	1.0953046595716287	0.00126035	0.00917085
25148	(94, 286)	1.052360971297712	0.000302378	0.00276456
25149	(94, 287)	1.214324800013302	0.000136143	0.00139201
25150	(94, 288)	1.0572445745413457	0.000130915	0.00135208
25152	(94, 290)	1.2222520166717374	0.000250462	0.00236004
25221	(95, 142)	1.0322402808535815	0.000239606	0.00227505
25222	(95, 143)	0.9797584627795284	0.000335524	0.00301734
25232	(95, 153)	1.6826836929142974	1.0379502575272995e-05	0.000152244
25233	(95, 154)	1.0907344373116934	0.00104322	0.00781458
25258	(95, 179)	0.8600262459784427	0.00040808	0.00356367
25261	(95, 182)	0.48935781179312876	0.000859871	0.00664735
25263	(95, 184)	0.6388153399855303	1.7751140031590832e-05	0.00024351
25264	(95, 185)	0.6109781453374266	3.936966959561367e-05	0.000480808
25266	(95, 187)	0.5946226978658876	4.564489810431227e-05	0.000545716
25267	(95, 188)	0.5930211503513121	0.00139603	0.00996598
25269	(95, 190)	0.7795277696828976	7.889829348204639e-07	1.6012044006203035e-05
25272	(95, 193)	0.8719577552081323	4.180120083524549e-05	0.000505265
25273	(95, 194)	0.7524854473703064	0.000103882	0.00111403
25274	(95, 195)	0.9324713159551293	0.00098509	0.00745197
25279	(95, 200)	0.7409376762629959	0.000267002	0.00248679
25280	(95, 201)	0.6584827242740656	0.00070474	0.00564505
25281	(95, 202)	0.9670593297392983	0.000159517	0.00159586
25282	(95, 203)	0.6279528107012429	0.000888547	0.00682751
25301	(95, 222)	0.7772514906479697	0.000402796	0.00352326
25338	(95, 259)	0.7322845650108221	2.8242355337943004e-05	0.000362705
25339	(95, 260)	0.7361140398037378	1.991213642901954e-05	0.000269104
25340	(95, 261)	0.777359	7.442200143506946e-05	0.00083494
25347	(95, 268)	0.44066118797063347	0.000161522	0.00161325
25363	(95, 284)	0.6971799717217452	9.329850065456376e-05	0.00101679
25364	(95, 285)	0.860126	1.545315777414808e-06	2.8975270716192796e-05
25365	(95, 286)	0.9730909616709063	2.9221156627306265e-08	8.59045092060572e-07
25366	(95, 287)	0.9660190318952406	4.552968927510329e-09	1.5970439518349777e-07
25367	(95, 288)	1.113834558877737	2.2829973076029915e-10	1.030570588360113e-08
25368	(95, 289)	5.14643	7.918233544366228e-21	3.749594102219933e-18
25369	(95, 290)	2.0810408779243077	1.2250498635152322e-13	1.1018833046117175e-11
25370	(95, 291)	0.8964916491685672	1.4943949763344747e-06	2.8272922738711892e-05
25373	(95, 294)	0.8434386637299585	0.000126292	0.00131127
25377	(95, 298)	0.8796142720898467	0.0011292	0.00835755
25392	(96, 97)	1.3989777893238418	0.000225888	0.00215625
25443	(96, 148)	2.910438518010011	0.00132056	0.0095158
25477	(96, 182)	1.7649381016652295	0.000418589	0.00364031
25478	(96, 183)	1.6212601136197273	0.000674435	0.00543837
25479	(96, 184)	2.078187424033604	1.6952322983438287e-05	0.000233874
25480	(96, 185)	2.0803088968575074	3.337063749735152e-05	0.000417979
25482	(96, 187)	1.6876336000569627	0.000275284	0.00255358
25485	(96, 190)	1.7292743611989028	0.000209984	0.00202041
25497	(96, 202)	2.7979829149434106	0.000179304	0.00176674
25498	(96, 203)	2.4027168876952207	0.000884808	0.00680527
25529	(96, 234)	-3.9766	5.8238996338168355e-05	0.000673128
25541	(96, 246)	2.6018343079673025	0.00077596	0.00610318
25554	(96, 259)	2.8291652182874993	7.700515999583795e-05	0.000859784
25555	(96, 260)	1.6800308447071226	0.00100834	0.00760685
25556	(96, 261)	1.6592769612488882	0.000626839	0.00511435
25581	(96, 286)	1.7065198133450692	0.000428472	0.00371355
25583	(96, 288)	1.349373738340951	0.00101088	0.00762199
25584	(96, 289)	-4.0889	1.271560383758565e-05	0.00018187
25585	(96, 290)	2.5306513493898595	7.147258306449066e-06	0.000110118
25586	(96, 291)	2.0420463815535332	0.000126041	0.00130922
25589	(96, 294)	1.7867752302273943	0.000386792	0.00340424
25663	(97, 153)	2.8963446662721446	0.000241492	0.00229076
25705	(97, 195)	2.1150537759915884	0.000138119	0.00141042
25770	(97, 260)	0.8109199871264474	0.000925225	0.00706317
25771	(97, 261)	0.6507385531997079	0.00121569	0.00889008
25796	(97, 286)	0.9878658308277671	3.821666146942659e-05	0.000470333
25797	(97, 287)	0.7502454313822458	0.000506552	0.00426699
25799	(97, 289)	7.400672274122401	5.923534617313658e-11	3.024446570305148e-09
25800	(97, 290)	1.9284326643294887	5.653478237517685e-09	1.9435491270486955e-07
25801	(97, 291)	0.7414879340301618	0.000475437	0.00404511
25813	(97, 303)	1.6043335906833722	0.00133937	0.00961973
26013	(98, 289)	6.701845556919334	3.0732476433205015e-11	1.6791960907242484e-09
26014	(98, 290)	1.0395618634617574	0.000433834	0.00375195
26125	(99, 188)	1.0384235882117459	0.000915716	0.00700463
26224	(99, 287)	1.1517442773126316	3.858524220664115e-08	1.1014809597062495e-06
26225	(99, 288)	1.0839252649862172	4.0492910666591846e-07	8.898307907675399e-06
26226	(99, 289)	6.438460396408612	5.804033168580719e-17	1.0382985410208047e-14
26227	(99, 290)	1.5184997688965498	1.0525628898867156e-07	2.6913626333731206e-06
26402	(100, 253)	1.1915015950379835	0.000201424	0.00194813
26434	(100, 285)	0.9872334614035176	1.2996137460950817e-05	0.000185444
26435	(100, 286)	1.0003427674070613	1.0308631546219731e-05	0.000151481
26436	(100, 287)	1.072637371119037	6.212461028918068e-07	1.2995585974784393e-05
26437	(100, 288)	1.0658644692607153	1.0010731854098528e-06	1.986558583750259e-05
26438	(100, 289)	5.226584007999903	1.7571869670720804e-13	1.5292592377756496e-11
26439	(100, 290)	1.9595188328552366	6.431994787933919e-10	2.687472147508618e-08
26440	(100, 291)	1.0282189720877528	2.6570501681708714e-07	6.114253462259232e-06
26515	(101, 155)	3.6174634034582036	0.00103921	0.00779057
26539	(101, 179)	1.3631384654987306	0.000402257	0.00351918
26646	(101, 286)	1.4595113898274388	1.0127945532056365e-05	0.000149234
26648	(101, 288)	1.4534444260114792	6.8005927816861565e-06	0.00010545
26649	(101, 289)	5.007179058169558	3.1877037574709034e-10	1.4061121387178275e-08
26650	(101, 290)	1.7313654796438118	0.000146976	0.00148723
26659	(101, 299)	2.347596812762273	0.000894126	0.00686273
26749	(102, 179)	0.9760484108873102	0.000481322	0.00408582
26751	(102, 181)	0.9371702259020497	5.592973762920926e-05	0.000650798
26754	(102, 184)	0.5206288394535912	7.611855797586197e-05	0.000851065
26755	(102, 185)	0.5449395731662947	0.000472815	0.00402493
26765	(102, 195)	1.5345500683319275	2.0979117437523543e-05	0.000280696
26829	(102, 259)	0.925842	0.000134769	0.00138142
26830	(102, 260)	0.7531100944573381	0.000145278	0.00147418
26852	(102, 282)	0.5950449861034622	0.000504851	0.00425713
26854	(102, 284)	0.7143115036684731	0.000124184	0.00129411
26855	(102, 285)	0.7359367416083535	2.9273193680498393e-05	0.000373757
26856	(102, 286)	0.6211524710666867	9.884066561998674e-05	0.00106995
26858	(102, 288)	0.9541070452514705	1.9882924307217714e-08	6.040032245049829e-07
26859	(102, 289)	6.955115984417543	2.3420057153862776e-17	4.854987899522429e-15
26860	(102, 290)	2.047797885920712	2.818837491575287e-12	1.883162789496237e-10
26869	(102, 299)	1.304682272425036	0.000984849	0.00745132
27276	(104, 289)	-4.46387	1.8587815678302675e-07	4.453423041060008e-06
27453	(105, 259)	2.133340034203992	2.411123952490477e-05	0.000316639
27579	(106, 179)	2.156832726638662	5.260586494857713e-05	0.000616727
27584	(106, 184)	0.8468645897765261	0.000504447	0.0042552
27585	(106, 185)	0.7444832157652999	0.000215095	0.00206547
27660	(106, 260)	1.6322218799143495	0.00014958	0.00151021
27686	(106, 286)	1.4902080777253515	2.6925486122708972e-05	0.000347912
27688	(106, 288)	1.1113219523943216	0.000612216	0.00501367
27689	(106, 289)	3.54917	6.5508710521963735e-09	2.217334426714345e-07
27690	(106, 290)	2.876574229735549	0.00019244	0.00187466
27781	(107, 176)	2.553900632278231	0.000832114	0.00645965
27789	(107, 184)	2.215758228901218	0.000594085	0.00489379
27794	(107, 189)	3.0409450902249637	0.000341814	0.00306705
27894	(107, 289)	-3.47319	2.362785414921028e-05	0.000311137
27953	(108, 144)	1.7376162093741334	0.00103349	0.00775612
27988	(108, 179)	2.3467329101499748	0.00053194	0.00444519
28067	(108, 258)	3.184851042084271	2.2710067596822106e-05	0.000300363
28091	(108, 282)	0.9719449319933419	0.00136386	0.00977674
28095	(108, 286)	1.2392152848870999	0.000412187	0.00359434
28096	(108, 287)	1.924047694836923	1.5278665632468705e-06	2.875973611511578e-05
28097	(108, 288)	1.8818499306968286	3.3173883840769593e-06	5.645989300186794e-05
28098	(108, 289)	5.213312956140164	3.269916824823833e-10	1.4371269568318102e-08
28099	(108, 290)	1.6731413412288916	0.000846501	0.00655659
28101	(108, 292)	1.5962864920533453	0.000794142	0.00622389
28272	(109, 260)	1.476439439258504	0.000153943	0.00155005
28298	(109, 286)	0.9381574905128895	0.000609937	0.00499925
28300	(109, 288)	0.9532388898108297	0.00103979	0.00779204
28301	(109, 289)	6.141967771097228	3.904483582822005e-08	1.1132848968942483e-06
28302	(109, 290)	2.4309433773702898	4.474273252560899e-08	1.2609452486802296e-06
28311	(109, 299)	2.198292067894554	0.000533834	0.00445794
28393	(110, 179)	1.5718151544328312	0.000371533	0.00329274
28399	(110, 185)	1.1121916424983431	0.000725054	0.00577616
28474	(110, 260)	1.5713413397797953	0.000821393	0.00638669
28501	(110, 287)	0.860944	0.000960923	0.00729495
28502	(110, 288)	1.1174729493767512	0.000188261	0.00184036
28503	(110, 289)	5.4915119877491305	1.030399025656607e-08	3.362790766097282e-07
28504	(110, 290)	1.4415664841124793	0.000119138	0.00125098
28704	(111, 289)	-8.8085	5.832284295249222e-18	1.383589767470403e-15
28904	(112, 289)	-6.63964	6.870468300018655e-07	1.4193776277125793e-05
29167	(114, 155)	2.2274179318694025	0.0013894	0.00992447
29191	(114, 179)	1.7878313391524552	4.4013232866149847e-07	9.597666639584216e-06
29197	(114, 185)	0.5887328645164768	3.9322781919811316e-05	0.000480478
29204	(114, 192)	1.217407596078133	0.000696536	0.00558953
29272	(114, 260)	1.140455214244509	5.122245718892497e-05	0.000602263
29296	(114, 284)	0.8707262168275548	0.00013389	0.00137596
29297	(114, 285)	1.2037638571644604	4.792248303825249e-07	1.0356616792978226e-05
29298	(114, 286)	1.2163588109304446	2.2708677212282644e-08	6.81697835941867e-07
29299	(114, 287)	0.7868380349096283	7.075939607567594e-05	0.000801724
29300	(114, 288)	1.3595233873955597	3.0051637250771183e-07	6.846811937969335e-06
29301	(114, 289)	5.805399961042946	4.127288163370133e-17	7.650646830632474e-15
29302	(114, 290)	2.1018486041414097	1.1677492660972964e-09	4.600608262786747e-08
29306	(114, 294)	1.4949740758219985	0.000914715	0.00699963
29311	(114, 299)	2.6222965718283935	2.6971975429484593e-05	0.000348335
29388	(115, 179)	2.1196158645226455	6.601094060994287e-05	0.00075269
29415	(115, 206)	1.7643842357814974	4.412929061490928e-05	0.000530617
29459	(115, 250)	0.7211920165338024	0.000628477	0.00512425
29469	(115, 260)	1.2585935326839373	0.00121388	0.00887956
29489	(115, 280)	1.1250437509682647	0.00129211	0.00935405
29491	(115, 282)	1.1256590899383327	7.152856249586604e-05	0.000808732
29493	(115, 284)	1.0913599037396204	0.000313359	0.00284932
29494	(115, 285)	1.326560979667766	3.9665411851427766e-06	6.592839152910574e-05
29495	(115, 286)	1.7935415440686138	5.987949230118794e-07	1.2602350142220823e-05
29496	(115, 287)	1.2491030836751429	1.1433968887622192e-05	0.000165947
29497	(115, 288)	1.3324961329334166	1.6319677408221704e-05	0.000226056
29498	(115, 289)	5.664576210101138	1.4562969974771e-11	8.4645729572974e-10
29499	(115, 290)	1.8278455168534828	3.7277316049675337e-06	6.243174904699613e-05
29507	(115, 298)	1.5876069359577965	0.00081599	0.00635491
29508	(115, 299)	2.5315870791199164	0.000368116	0.00326665
29581	(116, 176)	-1.34742	0.000687915	0.00552861
29584	(116, 179)	0.8107967043751695	0.000520041	0.00436237
29590	(116, 185)	0.6824819431244665	0.000245027	0.00232015
29592	(116, 187)	0.9538371934331198	4.238709920205043e-06	6.980358944965011e-05
29593	(116, 188)	1.1980325276401387	1.100838057195789e-05	0.000160349
29598	(116, 193)	1.0005737668421975	0.00031937	0.00289501
29665	(116, 260)	1.1604363789095837	1.3189684349876084e-05	0.000187706
29666	(116, 261)	1.494383869114854	6.53962712876709e-06	0.000101992
29691	(116, 286)	1.068384056122299	4.482449725504457e-06	7.339213701409857e-05
29692	(116, 287)	1.0379625792935547	5.3498351351654e-08	1.4725360439654292e-06
29693	(116, 288)	1.2940692370774514	1.3599413870584694e-06	2.6076430701195367e-05
29694	(116, 289)	3.8211235914342176	5.251990278256995e-11	2.7218495968893897e-09
29695	(116, 290)	1.993211144640103	8.424427227690861e-10	3.4425402667063984e-08
29704	(116, 299)	1.6262018996469894	0.000263232	0.00245641
29750	(117, 150)	1.0932796489053813	0.000312293	0.00284123
29777	(117, 177)	1.5644083502835462	0.000120592	0.00126377
29779	(117, 179)	1.06867	0.000961708	0.00729795
29790	(117, 190)	0.8579136852436883	0.000883421	0.00679677
29794	(117, 194)	0.8631102591035962	0.000241497	0.00229076
29795	(117, 195)	1.6131067796136722	1.792901837094589e-05	0.000245579
29799	(117, 199)	1.1955787193232281	0.000476614	0.00405285
29853	(117, 253)	0.7707983182657289	0.000697775	0.00559854
29859	(117, 259)	0.7995469055911711	0.00054843	0.00456483
29860	(117, 260)	1.217208757317209	3.085570368238526e-05	0.000390761
29886	(117, 286)	1.4045966999620731	3.873481477467665e-09	1.377710079846581e-07
29887	(117, 287)	0.8226076770308904	0.000665024	0.00537651
29888	(117, 288)	1.3337312456815504	3.4239443952224234e-08	9.881918771635271e-07
29889	(117, 289)	3.5432039923618683	2.960808311681112e-12	1.9752762743440522e-10
29890	(117, 290)	2.070723066380628	1.3483425317177835e-07	3.3478475329814414e-06
29891	(117, 291)	0.8294958252223437	0.000799652	0.00625692
29894	(117, 294)	1.157275589793854	0.000228419	0.00217868
29923	(118, 129)	0.808144	0.000171977	0.00170323
29924	(118, 130)	1.2940017911758028	0.00062795	0.00512082
29927	(118, 133)	0.6872362540216264	0.000354005	0.00315685
29932	(118, 138)	1.0070224549430764	0.000138959	0.001417
29945	(118, 151)	1.8458404276714933	1.3832232467561028e-05	0.000195755
29951	(118, 157)	1.1425388667594483	0.00081822	0.00636714
29961	(118, 167)	0.8921123281430824	0.000960265	0.00729158
29973	(118, 179)	1.0390099119369425	0.00105865	0.00790687
29975	(118, 181)	1.0604320755436552	0.00120635	0.00883248
29977	(118, 183)	0.8670362467062216	6.52788809522202e-05	0.000745751
29978	(118, 184)	1.0483898341134144	1.0282148457112022e-06	2.0312394790469028e-05
29980	(118, 186)	0.7270207695791799	0.000384164	0.00338728
29981	(118, 187)	1.0509793745844436	3.869280052607031e-06	6.45338728663578e-05
29984	(118, 190)	1.0754538249378869	2.0861346626584256e-05	0.000279702
29990	(118, 196)	0.9346389760600334	0.00130093	0.00940099
29994	(118, 200)	1.1642988301110657	0.00115235	0.00849639
29996	(118, 202)	1.0437000266334662	0.000600603	0.00493994
29998	(118, 204)	0.6567940273809786	0.00108799	0.00809099
30020	(118, 226)	0.8021390514526016	0.00030836	0.00281127
30041	(118, 247)	1.0338178044934239	0.000695724	0.0055858
30045	(118, 251)	0.8795888375206989	0.00029793	0.00273164
30052	(118, 258)	1.5589889166431732	0.000134893	0.00138216
30054	(118, 260)	1.3345308358587582	0.000192416	0.00187466
30055	(118, 261)	1.0693306376298277	0.000131919	0.00136005
30073	(118, 279)	1.261012278414664	0.000313884	0.00285347
30076	(118, 282)	0.8579153924171115	0.000602235	0.00495124
30077	(118, 283)	1.3299758400291233	3.3956128919603743e-05	0.00042457
30078	(118, 284)	0.9035103338268538	0.000765151	0.0060329
30079	(118, 285)	1.6785182082565377	1.1824525476217303e-08	3.8101161109190923e-07
30080	(118, 286)	1.7197357635452364	5.926420688536966e-10	2.49565863711442e-08
30081	(118, 287)	1.1064837928097888	2.2700565542236424e-05	0.000300363
30082	(118, 288)	1.750100427978592	9.774537026021047e-08	2.52066157444657e-06
30083	(118, 289)	6.188354268303493	3.772658594340578e-12	2.477343984049331e-10
30084	(118, 290)	2.560641949598934	1.8484384652986564e-06	3.3879339886644456e-05
30085	(118, 291)	1.1943128343037306	0.000116135	0.00122343
30193	(119, 206)	0.8860909081835711	0.00122269	0.00893044
30247	(119, 260)	1.0051014027172145	0.000495769	0.00419152
30248	(119, 261)	0.8989784698413138	0.000453125	0.00388677
30272	(119, 285)	0.6116507822236867	0.000780137	0.00612976
30273	(119, 286)	0.9954226545956525	9.24323257553402e-05	0.00100826
30275	(119, 288)	1.3913524948074134	2.5167713979119276e-06	4.4317380711098805e-05
30276	(119, 289)	4.3069541748510085	5.433639504111398e-10	2.3042161693422706e-08
30277	(119, 290)	2.8877016214146707	3.5516050516697816e-10	1.5552681378123493e-08
30278	(119, 291)	1.5284388122735124	2.0552144656236458e-05	0.000276207
30321	(120, 142)	1.299133515696738	3.854552318194723e-05	0.000472895
30322	(120, 143)	1.0669410948318871	0.000124872	0.00129943
30323	(120, 144)	1.6256412196155838	1.1194388649799426e-05	0.000162666
30330	(120, 151)	1.6849130135348616	0.000232943	0.0022192
30338	(120, 159)	0.9823130676107251	6.492953834733294e-05	0.000742814
30358	(120, 179)	1.1047351355877228	2.3005281717623345e-05	0.000303684
30359	(120, 180)	0.9941998464434135	3.1618739794552225e-06	5.407991327254487e-05
30363	(120, 184)	0.660091	8.325541587883902e-08	2.1914549549666505e-06
30364	(120, 185)	0.7136338355591174	4.636211058321788e-09	1.623884193821615e-07
30366	(120, 187)	0.8342608013088348	1.0665584496033962e-06	2.099259970427614e-05
30367	(120, 188)	1.0278331894574004	3.263600325983301e-06	5.566213253718906e-05
30369	(120, 190)	0.9094762747661111	1.3907351840134475e-05	0.00019661
30371	(120, 192)	0.8947093698692605	0.000303417	0.00277248
30372	(120, 193)	0.8438170732880881	0.000557574	0.00463216
30373	(120, 194)	0.6704380930532102	0.000166782	0.00165892
30374	(120, 195)	0.7206560303591525	0.000621465	0.00507736
30379	(120, 200)	1.2787161279406023	2.463501483255389e-05	0.000322815
30381	(120, 202)	0.6895854241829048	0.000525905	0.00440415
30385	(120, 206)	0.9155997472700146	5.049222096115936e-06	8.123999882228375e-05
30405	(120, 226)	0.6931842931206214	0.000509991	0.00429297
30437	(120, 258)	1.0567396542733714	0.000760852	0.00600455
30439	(120, 260)	1.1352627260240218	2.772835911466799e-05	0.000356768
30461	(120, 282)	0.667828	3.439485487841475e-05	0.000429278
30462	(120, 283)	0.7258084515079155	0.000352217	0.00314289
30463	(120, 284)	0.9347808340770647	4.088332337356444e-06	6.76500651684322e-05
30464	(120, 285)	0.9060663077455607	6.024851493668814e-09	2.0594929369829964e-07
30465	(120, 286)	1.554058179795328	5.4882415203135674e-14	5.280628559216447e-12
30466	(120, 287)	1.0095031912027266	1.0450334625894181e-09	4.175034017909966e-08
30467	(120, 288)	1.8529047971762067	4.606636342434107e-13	3.696098703918767e-11
30468	(120, 289)	4.92745	8.694031282016974e-17	1.4944142525007184e-14
30469	(120, 290)	4.621484456101054	2.8440908121414556e-17	5.630017635952641e-15
30470	(120, 291)	1.2068365155441303	4.5202972352418296e-07	9.821631883014648e-06
30471	(120, 292)	1.0024770331314374	0.000145431	0.00147542
30475	(120, 296)	1.9548233376400797	3.912808517211579e-05	0.000478947
30476	(120, 297)	1.0152167227735998	0.000456129	0.00390836
30478	(120, 299)	2.5332926463625323	5.92282872760314e-08	1.6108026484907618e-06
30625	(121, 255)	1.1297402572183215	0.000719474	0.00574497
30659	(121, 289)	4.396600053995332	7.873172779530043e-11	3.932596881324515e-09
30660	(121, 290)	1.4625415820908303	2.1318745092761993e-06	3.840793385772089e-05
30793	(122, 233)	-3.80735	0.00030192	0.00276194
30902	(123, 153)	1.818163005886671	0.00131578	0.00948699
30928	(123, 179)	1.3178679281917094	0.00126951	0.00921805
30930	(123, 181)	1.1925201874089306	0.000714051	0.00570897
30933	(123, 184)	0.6682615618833212	0.000185025	0.00181202
30934	(123, 185)	0.9087906964487825	8.931017085295881e-05	0.000979071
30935	(123, 186)	0.580965	0.000325812	0.00294379
30936	(123, 187)	0.6396142779898224	0.000517244	0.00434343
30949	(123, 200)	0.9700880652101187	0.00136546	0.0097853
31037	(123, 288)	0.8671037516769446	8.551154188460649e-07	1.7216727738926127e-05
31038	(123, 289)	6.9876065505428056	2.2205597861162773e-13	1.8882967998098998e-11
31039	(123, 290)	1.7574067162386164	2.7553630276796154e-07	6.325417756651764e-06
31063	(124, 126)	0.7319376566705517	5.118703854809326e-05	0.000602263
31066	(124, 129)	0.6546328945666293	0.000570195	0.00472268
31122	(124, 185)	0.7587124132139254	0.000195283	0.00189671
31137	(124, 200)	0.8260550948823692	0.000178588	0.00176069
31197	(124, 260)	1.1392745054518616	1.5300335871605494e-05	0.000213282
31198	(124, 261)	1.1901339517667393	1.1588882842975293e-05	0.000167943
31222	(124, 285)	0.8390302105995049	0.00050628	0.0042662
31223	(124, 286)	0.9815808120317662	4.96081996020846e-07	1.0673165474299726e-05
31224	(124, 287)	0.6953188106193102	0.000644986	0.00524293
31225	(124, 288)	1.2821410506603481	1.125697073792734e-09	4.4567454394477746e-08
31226	(124, 289)	7.013527326902184	1.7059694159078173e-17	3.6460189715824544e-15
31227	(124, 290)	1.8773063913016546	1.6927047887453438e-07	4.090011705912399e-06
31253	(125, 129)	0.5876222379239963	0.00012983	0.00134252
31285	(125, 161)	0.6862523749737837	0.000945194	0.00718958
31286	(125, 162)	1.190828431108539	0.000671642	0.00541948
31305	(125, 181)	1.0847693168428383	7.799271710050678e-06	0.00011865
31306	(125, 182)	0.7979157567384919	0.000525711	0.00440381
31309	(125, 185)	0.8787249399299515	1.735250853010363e-05	0.000238719
31382	(125, 258)	0.9381730502861715	0.000448703	0.00385637
31383	(125, 259)	1.1319354679110392	1.545824218186758e-05	0.000215172
31384	(125, 260)	0.927932	7.445278498517273e-05	0.000834953
31390	(125, 266)	0.6007764610686637	0.000448696	0.00385637
31392	(125, 268)	0.659983	0.000116058	0.00122288
31404	(125, 280)	0.9044497197165483	0.00128335	0.00930179
31407	(125, 283)	0.9316878091671013	4.2328085570432425e-05	0.000511122
31410	(125, 286)	1.2429815348687607	1.0969883013688374e-10	5.27745338091795e-09
31411	(125, 287)	0.9293090962205706	0.000130922	0.00135208
31412	(125, 288)	1.3790145962015152	8.546396963329571e-08	2.2434756506835956e-06
31413	(125, 289)	6.516559709219835	1.0721517742798088e-15	1.4711932627695752e-13
31414	(125, 290)	2.290936903315166	5.5848317932262785e-09	1.9240582057391047e-07
31415	(125, 291)	0.8793595841144206	0.000688103	0.00552921
31418	(125, 294)	1.1345876633202745	3.595456053553628e-05	0.000446552
31420	(125, 296)	1.5079982349989323	0.000164237	0.00163766
31437	(126, 127)	0.3933193568885436	0.000593911	0.00489379
31439	(126, 129)	-0.333092	1.4732585468963407e-05	0.00020656
31441	(126, 131)	-0.432209	1.1011954272054245e-05	0.000160352
31442	(126, 132)	0.4727756052063048	0.000421788	0.00366285
31443	(126, 133)	-0.437077	3.6142421271106865e-06	6.0826309749677097e-05
31452	(126, 142)	0.7335662269412961	0.000478821	0.00406817
31453	(126, 143)	0.8342076431380315	0.000286774	0.00264341
31454	(126, 144)	1.1245750938280084	0.000290732	0.00267326
31460	(126, 150)	0.9040885218956147	3.1634818557018386e-06	5.408826092469186e-05
31487	(126, 177)	0.9662421811151034	3.337704613572726e-05	0.000417979
31489	(126, 179)	1.793759146649297	2.6436768719875464e-11	1.4660417519388114e-09
31490	(126, 180)	0.8724592918683927	2.3110410157081426e-06	4.1144707740405084e-05
31491	(126, 181)	1.1988892461890488	4.526397349220324e-07	9.830463955246892e-06
31492	(126, 182)	1.184909286158505	1.204421159536135e-08	3.873152225483013e-07
31493	(126, 183)	0.8601143337974827	8.662789377285862e-09	2.8718008902696255e-07
31494	(126, 184)	0.9493168524276572	5.167223736375095e-12	3.3189105543969874e-10
31495	(126, 185)	0.8283487260792625	4.670863529591937e-09	1.6336522761971046e-07
31497	(126, 187)	0.8014702259471098	4.190532446078967e-07	9.185937581824572e-06
31498	(126, 188)	0.8977444540849793	4.851538835060359e-07	1.047069603539993e-05
31499	(126, 189)	0.621635	0.000746907	0.00591998
31500	(126, 190)	0.7939202325850904	2.0104774206150674e-06	3.6506793192905406e-05
31502	(126, 192)	1.087078736234207	2.3913307889658443e-05	0.000314622
31504	(126, 194)	0.704678	0.000114901	0.00121282
31505	(126, 195)	1.2482206117026964	9.362913238446021e-07	1.868752365000749e-05
31506	(126, 196)	0.8101186289517757	0.000105443	0.00112827
31510	(126, 200)	0.7838609132948713	4.2564253268002544e-07	9.306908090076012e-06
31513	(126, 203)	0.5699550139149868	0.000425022	0.00368829
31516	(126, 206)	0.8898773596348344	3.5994062560658435e-07	8.022839020500061e-06
31532	(126, 222)	0.6363088603867784	0.00135575	0.00972313
31559	(126, 249)	0.4065905189238747	2.046401181636112e-05	0.000275329
31561	(126, 251)	0.45067269975460833	0.000578501	0.00478551
31563	(126, 253)	0.9138515487327895	1.6160211448018587e-05	0.00022404
31565	(126, 255)	0.9383579359135553	5.8963108538683186e-05	0.00068052
31568	(126, 258)	1.6699629731063217	9.222787516583197e-08	2.389859763082001e-06
31569	(126, 259)	1.301905613707723	1.714011850034759e-11	9.806365554516422e-10
31570	(126, 260)	0.7595556958229897	7.703713522611631e-09	2.5804234872098777e-07
31571	(126, 261)	0.6721104048070554	2.1429306014289872e-06	3.853871467133946e-05
31572	(126, 262)	0.8150302199007935	7.913086203104026e-10	3.250084835851425e-08
31586	(126, 276)	1.1824605147691292	9.974831666109198e-06	0.000147203
31590	(126, 280)	0.926123	2.2442122277964822e-05	0.000297551
31593	(126, 283)	0.9983073270188011	7.296921668189819e-09	2.447754915162381e-07
31594	(126, 284)	0.8143336811613122	4.053178921285232e-07	8.902801049431467e-06
31595	(126, 285)	1.2215576141041864	1.8381952192977006e-13	1.5911589119587498e-11
31596	(126, 286)	1.440890379233367	5.937806238099974e-20	2.3129191863424748e-17
31597	(126, 287)	1.8441363149958185	6.626953798337821e-20	2.540384884234247e-17
31598	(126, 288)	1.776713081339798	4.168729000883693e-18	1.027315201386139e-15
31599	(126, 289)	6.215389278943979	3.8582308788695234e-28	1.242376064535179e-24
31600	(126, 290)	2.1881944374259126	2.1458130775848834e-20	9.172116589418358e-18
31601	(126, 291)	0.9757837249102271	3.186273110850268e-08	9.259938479372971e-07
31603	(126, 293)	1.0400594522115467	1.4553785138316254e-05	0.00020435
31606	(126, 296)	1.4633155794605663	0.000152425	0.00153637
31608	(126, 298)	1.143744887621293	2.6270169946769623e-05	0.000340821
31609	(126, 299)	1.625690011064158	1.9401018416026505e-07	4.632172963482433e-06
31610	(126, 300)	1.2095730021153794	3.873653006087869e-06	6.458450598793585e-05
31612	(126, 302)	0.8571938448423065	0.00106665	0.00795534
31614	(126, 304)	0.8893757714734992	0.00102862	0.00772502
31638	(127, 143)	1.3976083788261642	0.000182031	0.00178778
31639	(127, 144)	1.2866806199916285	0.000102808	0.00110494
31645	(127, 150)	1.2787055695107648	0.00138816	0.00991859
31651	(127, 156)	1.82331	0.000719153	0.00574336
31674	(127, 179)	1.2250341621299596	3.9623059854365133e-05	0.000483169
31677	(127, 182)	1.3450929030976133	3.5398450999963207e-07	7.911987884077848e-06
31678	(127, 183)	0.9997524084881718	1.89966851607251e-05	0.000258249
31679	(127, 184)	1.0697766861659601	1.809334948165222e-05	0.000247571
31680	(127, 185)	1.2503611204031522	1.9700787733149595e-05	0.00026662
31682	(127, 187)	1.1326043523143556	4.4064254317644145e-06	7.23299841529813e-05
31683	(127, 188)	1.3090641828869216	8.375084769358337e-05	0.000924652
31684	(127, 189)	1.7991495529154315	1.04740119609025e-07	2.6795829010781336e-06
31685	(127, 190)	1.2056454371488752	2.5499959360198475e-06	4.477184794827141e-05
31689	(127, 194)	0.7922917626503005	0.00103401	0.00775882
31690	(127, 195)	1.3986542788144911	0.000846052	0.00655416
31691	(127, 196)	1.1062826602604199	0.000196156	0.00190366
31711	(127, 216)	-1.67008	0.000405373	0.00354388
31744	(127, 249)	0.7736420619177894	3.248011241365035e-06	5.541582160691365e-05
31746	(127, 251)	1.01058	3.4996833533999188e-06	5.912494076690083e-05
31750	(127, 255)	1.293897032071786	0.000706684	0.00565687
31753	(127, 258)	1.422334587473285	4.804375075005473e-05	0.000570583
31754	(127, 259)	1.0340426552519495	2.0480182021398737e-05	0.00027547
31755	(127, 260)	0.6929521157150202	1.184822565401647e-05	0.000171188
31757	(127, 262)	0.9165391368095517	1.4819132018715975e-08	4.6388781311471183e-07
31760	(127, 265)	0.8748419533958693	0.000769961	0.00606192
31761	(127, 266)	1.2168832505627325	2.683961572604406e-05	0.000347
31763	(127, 268)	1.0475229179869627	3.801531895953911e-05	0.000468293
31766	(127, 271)	1.3483026532313516	2.493821146112639e-07	5.793845847926243e-06
31770	(127, 275)	1.1512514072706557	0.000358339	0.00318926
31775	(127, 280)	1.1527271500060072	3.605976670726667e-05	0.000447538
31776	(127, 281)	0.9873680398893492	2.020711308218318e-05	0.0002721
31778	(127, 283)	0.7134901821530323	0.00091247	0.00698558
31779	(127, 284)	0.7947688033073597	1.463189297929323e-05	0.000205327
31780	(127, 285)	1.1377300442929084	3.88984700064694e-06	6.478741378560271e-05
31781	(127, 286)	1.775514822160236	5.667646035521005e-11	2.903770633700182e-09
31782	(127, 287)	2.004486247398455	2.4682133512540677e-15	3.112719923731664e-13
31783	(127, 288)	2.5454734507014845	2.9633635210792193e-17	5.7968977575978006e-15
31784	(127, 289)	5.947650873447191	1.298923003331269e-18	3.564731817267251e-16
31785	(127, 290)	1.6552190324689708	1.0562662678530504e-11	6.314197648956706e-10
31786	(127, 291)	1.07756	1.5937243024259808e-05	0.000221457
31791	(127, 296)	2.0200754848132725	0.000146222	0.00148189
31794	(127, 299)	1.3803269012028423	0.00133302	0.00958845
31795	(127, 300)	1.5277652693568933	1.3212287355164869e-05	0.000187899
31810	(128, 131)	1.0620837401188479	6.980922401884234e-06	0.000107865
31811	(128, 132)	1.2002924960039696	7.668092342504333e-06	0.000116764
31812	(128, 133)	1.1564383134387213	8.415716575798202e-08	2.2127791307981982e-06
31813	(128, 134)	0.8445846004521141	0.000742827	0.00589248
31821	(128, 142)	1.1302106307178272	0.000889049	0.00683027
31822	(128, 143)	1.6014197601968676	6.540196686714802e-05	0.00074698
31823	(128, 144)	1.9602048781922916	1.658414825729831e-06	3.084447227476957e-05
31828	(128, 149)	0.7237010482659687	0.000351419	0.00313693
31829	(128, 150)	1.6290622587804093	1.1069596393038306e-05	0.000161046
31831	(128, 152)	1.2739349848127786	0.000181899	0.00178684
31833	(128, 154)	1.198998140590536	9.178140016967826e-05	0.00100206
31834	(128, 155)	2.11329	2.752547659318653e-06	4.7892941099693896e-05
31835	(128, 156)	2.1319717758766608	1.1562911404171052e-06	2.2538344783408634e-05
31840	(128, 161)	0.7575669004380038	0.000792895	0.00621916
31846	(128, 167)	1.0958453201874472	1.428793354341842e-07	3.5120685907412373e-06
31847	(128, 168)	0.8004061165672589	2.5352027752663918e-06	4.460940956216466e-05
31848	(128, 169)	0.7295937892855551	5.848910700281422e-05	0.000675695
31851	(128, 172)	0.943624	0.000649055	0.0052704
31857	(128, 178)	1.3500264788322474	5.094071591042939e-06	8.17437714016495e-05
31858	(128, 179)	1.8220848059239656	9.643595654636567e-09	3.166521507237259e-07
31859	(128, 180)	0.9467389662746807	7.193907675320522e-05	0.000812042
31860	(128, 181)	1.116660633087971	9.385084229366689e-06	0.000139223
31861	(128, 182)	1.7902380713986834	5.239418020115751e-10	2.229683962904061e-08
31862	(128, 183)	1.0583336369674774	3.9422774445662024e-07	8.690823498402197e-06
31863	(128, 184)	0.9957558225169738	7.572368098851403e-08	2.016278674435621e-06
31864	(128, 185)	1.0461435779453305	5.048954961694908e-08	1.4023552248696133e-06
31865	(128, 186)	0.6102805307418531	0.000215425	0.00206822
31866	(128, 187)	1.1410867135947749	6.032578954148803e-07	1.267970391924897e-05
31867	(128, 188)	1.4720045400843214	5.4861928754707635e-08	1.502202959626493e-06
31868	(128, 189)	0.787691	7.434211334752463e-05	0.000834487
31869	(128, 190)	0.8951646340099423	8.454820823538426e-06	0.000126943
31870	(128, 191)	0.8135256053849689	0.000531333	0.00444294
31871	(128, 192)	1.1846868228962102	9.047905863685842e-05	0.000990523
31872	(128, 193)	1.2327211811559622	1.659750913018808e-05	0.000229641
31873	(128, 194)	0.8912519141846343	3.88190123717803e-05	0.000476008
31874	(128, 195)	2.0055186647675005	1.7087452114611702e-08	5.273744566056613e-07
31876	(128, 197)	1.1295918764763464	1.3024304749221271e-05	0.000185681
31877	(128, 198)	1.3064071813899123	1.418148361254463e-06	2.7038111819153106e-05
31878	(128, 199)	0.870154	0.000104891	0.0011231
31879	(128, 200)	1.2289691172213544	5.86831326279141e-07	1.2366727700963696e-05
31884	(128, 205)	0.8153518706498474	0.000108284	0.00115101
31885	(128, 206)	0.9371883748089297	4.009670987766128e-05	0.000487591
31902	(128, 223)	1.517338153431935	2.7562641302213778e-05	0.00035492
31903	(128, 224)	1.6358255812894054	5.018231339135377e-06	8.087607337723651e-05
31904	(128, 225)	0.6396726291779027	0.000349624	0.00312263
31905	(128, 226)	1.0031976530095863	7.951099891406941e-06	0.000120428
31915	(128, 236)	1.0282773284176603	0.000431229	0.00373518
31927	(128, 248)	0.5989165232007365	6.544628521263351e-05	0.000747133
31928	(128, 249)	0.6465435956190471	1.3497951989113182e-08	4.2612063988637635e-07
31929	(128, 250)	0.703169	5.146668490366922e-07	1.1023912849366417e-05
31930	(128, 251)	0.8299045467422439	5.3645349343898426e-05	0.000627645
31931	(128, 252)	0.9820690163350461	3.7429040250039153e-06	6.264241417592312e-05
31932	(128, 253)	1.7478918853821337	6.7063933039367265e-09	2.2604710605265027e-07
31934	(128, 255)	1.5288121024407755	0.00101756	0.00766157
31936	(128, 257)	1.2623659923870878	0.000803184	0.0062773
31937	(128, 258)	2.883400205735071	3.413170700627691e-06	5.783662467196549e-05
31938	(128, 259)	1.6912424854808497	3.0717504094810646e-07	6.978768416196844e-06
31939	(128, 260)	1.7491866938900151	3.248739435288231e-12	2.1525015564315068e-10
31940	(128, 261)	1.2787164038411782	3.120999498874548e-08	9.092122846510225e-07
31941	(128, 262)	1.388084341289996	3.0744221651171907e-10	1.357382678220525e-08
31942	(128, 263)	1.2470808124432342	1.3663091199922166e-07	3.377572277315451e-06
31947	(128, 268)	0.8510838533213385	1.0989901655857718e-05	0.000160128
31950	(128, 271)	1.146238920412038	1.4813364505880856e-06	2.805883603915887e-05
31953	(128, 274)	0.7073647310857334	0.00116159	0.00855536
31954	(128, 275)	1.5387012080470486	3.897604320110424e-07	8.615935298199249e-06
31955	(128, 276)	1.4328371909380104	3.022406396011087e-05	0.000383869
31956	(128, 277)	1.288987254779817	1.046731936930886e-05	0.0001533
31957	(128, 278)	1.0157129564042164	0.000101569	0.00109384
31958	(128, 279)	1.8790513582995105	0.000238722	0.00226756
31959	(128, 280)	1.9212065591980154	1.1318180073933435e-08	3.6665286100003946e-07
31960	(128, 281)	1.603376083247941	0.000134004	0.00137684
31961	(128, 282)	1.3178330630252224	0.000451618	0.0038759
31962	(128, 283)	1.3230217249601126	1.2492830647595678e-08	3.9776942195749426e-07
31963	(128, 284)	1.7302995186807788	1.0242240421705965e-05	0.000150689
31964	(128, 285)	1.6011311922795914	5.4456299339102163e-08	1.491941982063513e-06
31965	(128, 286)	1.7190121573965949	1.2338193839410499e-08	3.946669540644811e-07
31966	(128, 287)	1.5718617390339231	3.786566977222214e-13	3.0790399253671745e-11
31967	(128, 288)	2.0182096589858225	1.7875909199420904e-19	6.12357652653354e-17
31968	(128, 289)	6.2613387191091245	1.1295494795984154e-23	1.1366326961267304e-20
31969	(128, 290)	3.41628	2.964397727017363e-17	5.7968977575978006e-15
31970	(128, 291)	1.461773929860699	4.692688047453935e-06	7.629132459780293e-05
31972	(128, 293)	0.8407796307864308	0.000149015	0.00150514
31973	(128, 294)	1.2130922022560373	2.6379214334479434e-07	6.078923814740893e-06
31975	(128, 296)	1.5236553068297791	0.000323226	0.00292417
31977	(128, 298)	1.1457236575115675	0.000299627	0.00274512
31978	(128, 299)	1.9565126826528092	8.578875629194863e-07	1.7250968849531268e-05
31979	(128, 300)	1.332465873739893	1.2659200545685962e-05	0.000181117
31980	(128, 301)	0.837355	0.00127379	0.00924499
31990	(128, 311)	0.3962616572047346	0.000280763	0.00259593
31991	(128, 312)	0.3919987116414735	7.967675431354602e-05	0.000885316
31993	(129, 131)	-0.470918	0.000532149	0.00444617
31995	(129, 133)	-0.517665	2.8005290726341805e-09	1.0302235699718473e-07
32012	(129, 150)	1.1945541002891877	3.613658304229801e-07	8.03976553443591e-06
32015	(129, 153)	0.7852184710765239	0.000314955	0.00286006
32017	(129, 155)	1.3306122030767862	1.5373516169067038e-06	2.8859549338597237e-05
32018	(129, 156)	0.8242235836760565	0.00068645	0.00551776
32020	(129, 158)	0.565866	9.95638194008413e-05	0.00107561
32021	(129, 159)	0.7103396811851674	0.000682857	0.00549436
32029	(129, 167)	0.5921134737514683	0.000189226	0.00184755
32030	(129, 168)	0.7003174631428802	1.9324025153700157e-05	0.000261962
32039	(129, 177)	0.6824804148564985	0.000517905	0.00434819
32040	(129, 178)	0.573216	0.000921916	0.00704135
32041	(129, 179)	1.502873471303094	1.1182379454437763e-13	1.0095702991192493e-11
32042	(129, 180)	1.0973401706718555	4.8023862749865784e-08	1.3400350055928753e-06
32043	(129, 181)	0.9670965040994212	1.0757803690130896e-05	0.000157125
32044	(129, 182)	1.0660734126706426	9.331062187306444e-10	3.781037203935306e-08
32045	(129, 183)	0.7578002170368051	1.1950444535195718e-10	5.709381023684356e-09
32046	(129, 184)	0.8006931131982782	1.1436266644188818e-12	8.269208311092277e-11
32047	(129, 185)	0.7054255339981161	7.100922021513871e-09	2.3851295866560603e-07
32048	(129, 186)	0.36361612333877336	0.000343699	0.00307882
32049	(129, 187)	0.7243615152317496	1.16000556472995e-06	2.259742132738319e-05
32050	(129, 188)	0.7403792262470894	8.313780441533236e-06	0.00012511
32051	(129, 189)	0.6460171966315467	1.6156724113624343e-05	0.00022404
32052	(129, 190)	0.5761591662514647	0.000111262	0.00117801
32054	(129, 192)	1.0988936022739673	7.910757461515093e-06	0.000119968
32055	(129, 193)	0.7003901550112626	2.5895917690633627e-05	0.000336508
32056	(129, 194)	0.7733108902179088	3.851260741497222e-06	6.425552506910443e-05
32057	(129, 195)	1.5743351285026956	2.6841078021268677e-08	7.943939396478544e-07
32062	(129, 200)	1.0432511493512495	2.5876612053844364e-07	5.991688584912448e-06
32065	(129, 203)	0.7009576160678535	3.570751974533674e-05	0.000443712
32066	(129, 204)	0.43795677419744733	0.000182728	0.00179328
32068	(129, 206)	0.6834152164864347	0.000165888	0.00165105
32115	(129, 253)	0.8692773777314171	3.9827178377772495e-06	6.612899769077997e-05
32117	(129, 255)	1.100478231201583	2.3254629490096767e-06	4.135573854938011e-05
32120	(129, 258)	1.4182152250531261	1.9844449660199498e-10	9.076768589368333e-09
32121	(129, 259)	1.2648384189443844	3.6395897968696066e-13	2.9795902843830313e-11
32122	(129, 260)	1.041314899716661	1.6548088526731313e-10	7.700281540748065e-09
32123	(129, 261)	0.8760815968109018	7.964151654551616e-08	2.1043571611952822e-06
32124	(129, 262)	0.9006284255224271	1.5528334243696735e-11	8.953999436400597e-10
32125	(129, 263)	0.7525869172353551	0.000245471	0.00232298
32129	(129, 267)	-0.373764	0.000215967	0.0020726
32134	(129, 272)	-0.443927	0.000397816	0.00348791
32135	(129, 273)	-0.471292	0.0012019	0.00880661
32138	(129, 276)	0.9332557159827843	4.692283818110361e-06	7.629132459780293e-05
32139	(129, 277)	0.8831469767885212	6.3547375429276395e-06	9.946214454340504e-05
32141	(129, 279)	0.6643352488397746	1.6165131613082027e-05	0.000224044
32142	(129, 280)	0.7639043247859719	4.8465830205265446e-05	0.000575454
32145	(129, 283)	0.8625174683499719	4.1291330865609846e-11	2.184460648564974e-09
32146	(129, 284)	0.911111	1.1738232366441838e-09	4.617006201396639e-08
32147	(129, 285)	1.3237366156568817	2.9945566502966777e-15	3.652527292070198e-13
32148	(129, 286)	1.5233875780587454	2.747357857843084e-18	6.984217467983095e-16
32149	(129, 287)	1.5683068198389216	9.043870822323486e-18	2.0412523578927417e-15
32150	(129, 288)	1.8173745097198464	6.079173484059731e-21	2.996226106669072e-18
32151	(129, 289)	7.40201	3.5684107772930567e-29	1.9150867661559102e-25
32152	(129, 290)	2.9262202417078385	2.5557229611416062e-23	2.4204700930607985e-20
32153	(129, 291)	1.3121527818560277	5.826653888462594e-15	6.716783042163049e-13
32155	(129, 293)	1.3437427374364819	7.044381305636269e-11	3.540589609193938e-09
32160	(129, 298)	0.9995712633665239	1.9492567685357468e-05	0.000263994
32161	(129, 299)	1.7772819526028725	1.225058249706135e-07	3.088284891391233e-06
32162	(129, 300)	1.4651817396066833	1.2120830609017443e-09	4.759741782489037e-08
32181	(130, 137)	0.5599482585144223	0.000831551	0.00645674
32187	(130, 143)	0.9957836698479002	0.00110453	0.00820262
32188	(130, 144)	0.8298653571260097	0.000153747	0.00154873
32189	(130, 145)	0.715473	0.00139371	0.00995085
32194	(130, 150)	1.406148478326627	1.5208046337690545e-05	0.000212226
32196	(130, 152)	1.229039123705459	7.335229565350598e-05	0.000825597
32197	(130, 153)	1.19153	0.000505604	0.00426179
32198	(130, 154)	1.1546701785573572	0.000221168	0.00211789
32199	(130, 155)	1.2655330004721246	1.066252875988757e-06	2.099259970427614e-05
32200	(130, 156)	1.4870754255671725	4.4840416853572444e-05	0.000537429
32203	(130, 159)	1.2045983864888996	0.000570238	0.00472268
32205	(130, 161)	0.7855755055491257	0.00044255	0.00381163
32211	(130, 167)	0.598092	0.000248359	0.00234663
32214	(130, 170)	0.6221520504276461	0.000907096	0.00694793
32221	(130, 177)	0.9856533692168579	3.515719667939603e-05	0.000437888
32222	(130, 178)	1.0162951776905857	0.000124065	0.00129343
32223	(130, 179)	1.87363	3.611820153090672e-08	1.037185048837292e-06
32224	(130, 180)	1.0270711867178257	4.423663357413937e-05	0.000531379
32225	(130, 181)	0.7265537817933321	7.421455351909872e-06	0.000113654
32226	(130, 182)	1.149214570059199	3.520616417240463e-07	7.883601927173463e-06
32227	(130, 183)	0.6620339405814547	1.1153917867547885e-06	2.1846933776173172e-05
32228	(130, 184)	0.6643911554886361	2.2491133408732837e-06	4.017545246949722e-05
32229	(130, 185)	0.7575629664933421	2.057200369087819e-09	7.75076716281675e-08
32230	(130, 186)	0.6627954287220971	2.125477685799202e-06	3.832127573788251e-05
32231	(130, 187)	0.6945421316210639	8.998548915889646e-06	0.000134114
32232	(130, 188)	0.9976864860108681	1.0081454623564468e-06	1.999771415904671e-05
32233	(130, 189)	0.8503366932497288	2.131377852880648e-05	0.000284858
32234	(130, 190)	0.6833156480694504	2.9459989386617925e-05	0.000375547
32236	(130, 192)	0.7469053421130509	0.000761606	0.00600789
32237	(130, 193)	1.0137733821150463	7.09434417384503e-06	0.000109407
32238	(130, 194)	0.7431062119219154	0.000465532	0.00397203
32239	(130, 195)	1.220530183809493	2.4790453845446177e-05	0.000324104
32240	(130, 196)	0.6034070712863864	0.000462887	0.00395435
32244	(130, 200)	0.8551842574681457	4.2969709628477414e-05	0.000517834
32257	(130, 213)	1.296845445687096	0.000102446	0.00110132
32268	(130, 224)	1.0033382703962188	1.0321701990557514e-05	0.000151581
32272	(130, 228)	0.9588457685297961	0.000860554	0.00665157
32289	(130, 245)	0.6926966496618079	0.000464628	0.00396572
32297	(130, 253)	0.8133060204756493	4.646704075355691e-05	0.000554174
32298	(130, 254)	0.8086971333206452	0.000132675	0.00136563
32299	(130, 255)	1.051950884537719	0.000193421	0.00188166
32302	(130, 258)	1.4882035494280421	1.8124475286558485e-08	5.554760665076531e-07
32303	(130, 259)	1.29292	9.556411549109303e-11	4.662467012459883e-09
32304	(130, 260)	1.0181863030332161	2.6165236875177026e-06	4.5836716413787404e-05
32305	(130, 261)	0.8654660880287592	5.080597456510485e-05	0.000598678
32306	(130, 262)	0.7014601773945354	5.815438455571458e-05	0.000672601
32307	(130, 263)	0.9039812527894264	7.5025926047301846e-06	0.000114751
32312	(130, 268)	0.4825122760668289	0.000222973	0.00213348
32320	(130, 276)	1.2398673462701195	5.0152567576528464e-05	0.000592423
32322	(130, 278)	0.7106144930101228	0.000607536	0.00498549
32323	(130, 279)	0.6152	0.00117286	0.00862783
32324	(130, 280)	1.1846270017935068	0.000923849	0.00705388
32325	(130, 281)	0.9038141676520557	3.940203273146393e-05	0.000481081
32326	(130, 282)	0.512741	0.000398572	0.00349328
32327	(130, 283)	0.7959122596324246	3.974168969165856e-06	6.603245111100105e-05
32328	(130, 284)	0.7756621441517009	2.1330096519241537e-06	3.841405637493981e-05
32329	(130, 285)	1.4494612020677193	2.2697472719314285e-15	2.8774557213007857e-13
32330	(130, 286)	1.4884957183714995	8.649643219531924e-14	8.0035712097052e-12
32331	(130, 287)	1.573521399730747	3.447155328393617e-12	2.277716135659919e-10
32332	(130, 288)	1.407051582692487	2.742188237022182e-14	2.8002205927359074e-12
32333	(130, 289)	6.760827413874085	1.001783082130951e-20	4.697779092233696e-18
32334	(130, 290)	2.8275394758315504	8.228989347041306e-12	5.076224961065673e-10
32335	(130, 291)	1.2891125436996846	1.898533930367193e-11	1.0801070361680305e-09
32337	(130, 293)	0.9480667816181588	2.227165180672051e-05	0.000295534
32338	(130, 294)	0.5752638814062929	0.000967961	0.00733618
32340	(130, 296)	1.8446899906923115	5.007377149147833e-06	8.072807866521679e-05
32342	(130, 298)	1.1503919481560616	6.732387512623398e-05	0.000766214
32343	(130, 299)	1.6311250455823876	1.9608774030575213e-09	7.422597135194462e-08
32344	(130, 300)	1.1387854119931622	4.964146295818634e-06	8.016490479248941e-05
32345	(130, 301)	1.127431935859791	0.000170536	0.00169
32375	(131, 150)	1.3233323742584566	8.050438962866939e-07	1.6283260148468844e-05
32380	(131, 155)	1.3157086468616788	4.531993508162532e-06	7.407777273697409e-05
32381	(131, 156)	0.8186314282065061	0.00062542	0.00510536
32402	(131, 177)	0.7928517164097592	0.000130782	0.00135121
32404	(131, 179)	1.265178309736498	1.0818493186245046e-10	5.230671064953173e-09
32405	(131, 180)	0.8236752451399607	6.293885823092224e-06	9.866958102602322e-05
32406	(131, 181)	0.6598516025302524	3.3112338375248066e-05	0.000415158
32407	(131, 182)	0.689352	6.720986243986585e-06	0.000104316
32408	(131, 183)	0.6321374327412121	5.6000783522159714e-08	1.5290524844001338e-06
32409	(131, 184)	0.5119635303522628	7.5285210086951345e-06	0.000115074
32410	(131, 185)	0.4433598184187556	2.517445016646417e-05	0.000328458
32412	(131, 187)	0.5949800858550509	4.977305255085025e-07	1.0703865588862946e-05
32414	(131, 189)	0.6141794530371419	4.7077668676700236e-05	0.000560161
32415	(131, 190)	0.6930311813375241	3.006074149842308e-06	5.179902826067679e-05
32417	(131, 192)	0.7113092871659896	0.00010615	0.00113391
32419	(131, 194)	0.4927705808014061	0.000813434	0.00634011
32420	(131, 195)	1.2658997836414052	2.818861337031442e-06	4.8923399726897475e-05
32425	(131, 200)	0.9289901678391423	3.1808656219282766e-06	5.432779010069225e-05
32478	(131, 253)	0.7265143649274057	0.000269425	0.00250437
32479	(131, 254)	0.710395	0.000454527	0.00389671
32480	(131, 255)	0.9151689199142347	0.000647872	0.00526462
32483	(131, 258)	1.1295797906255118	4.2864441097327834e-05	0.000516824
32484	(131, 259)	1.1670507354273656	3.854346909015185e-11	2.0593894917294517e-09
32485	(131, 260)	0.8940462361585678	8.816224941853539e-10	3.593523045708589e-08
32487	(131, 262)	0.45774631340941196	0.000469815	0.00400362
32488	(131, 263)	0.765392	8.314042062195772e-05	0.000919992
32491	(131, 266)	-0.585429	6.909245870498301e-08	1.8529899211045997e-06
32492	(131, 267)	-0.488169	1.0638474776245241e-07	2.7187776199334463e-06
32494	(131, 269)	-0.408955	4.50363198644201e-06	7.364956133409074e-05
32497	(131, 272)	-0.605176	6.288784561941658e-07	1.31391724214565e-05
32501	(131, 276)	1.2199811609807354	1.1549945133245227e-06	2.2522159866002332e-05
32505	(131, 280)	0.9483454367087684	2.8687194834232127e-05	0.000367539
32508	(131, 283)	0.5153900278644573	2.1313784919597632e-05	0.000284858
32509	(131, 284)	0.847441	1.2080654726963418e-06	2.3396459661870894e-05
32510	(131, 285)	1.1284625075147157	1.159576598653127e-15	1.5821669291396803e-13
32511	(131, 286)	1.0782397890007387	7.587288501917948e-13	5.789472700333946e-11
32512	(131, 287)	1.1567841329356756	9.39022413556902e-09	3.08752359409203e-07
32513	(131, 288)	1.3316990282053545	1.5292456392947786e-17	3.312291193882381e-15
32514	(131, 289)	7.076425914419785	2.276160578900502e-21	1.3407418551399164e-18
32515	(131, 290)	2.600379055887431	2.239343359621431e-18	5.846622898004039e-16
32516	(131, 291)	1.0212911291999076	2.394193391936452e-09	8.916109099762727e-08
32518	(131, 293)	0.8940861782378666	5.901139467481876e-05	0.000680915
32524	(131, 299)	1.300860739715921	8.648882745157479e-08	2.262999379598328e-06
32525	(131, 300)	1.0413076356030915	7.2720592143906e-07	1.4877074634234663e-05
32526	(131, 301)	1.064879703412858	4.771234982337413e-07	1.0315820093190663e-05
32542	(132, 137)	0.476529	0.000816725	0.00635907
32543	(132, 138)	0.4717495563769426	0.00039984	0.00350121
32548	(132, 143)	0.7541529389679975	0.000720626	0.00575131
32549	(132, 144)	0.9758298148410478	0.00051071	0.00429678
32555	(132, 150)	0.8118321225962137	2.34784984827726e-05	0.000309339
32577	(132, 172)	0.6229972728673111	0.00130481	0.009422
32582	(132, 177)	1.1852727816074575	9.949033508144244e-08	2.5629240932100008e-06
32583	(132, 178)	0.8221106029761384	0.00129335	0.00936024
32584	(132, 179)	1.5349131315968365	4.604515775406866e-11	2.4121769681987747e-09
32585	(132, 180)	0.7154070803632663	4.192231410943231e-06	6.915606877731182e-05
32586	(132, 181)	0.9863495164898595	1.7354410258308941e-09	6.631608938976109e-08
32587	(132, 182)	1.0263093542007018	9.746347934289819e-08	2.5147347840498536e-06
32588	(132, 183)	0.6955606981363731	3.4248425547540305e-08	9.881918771635271e-07
32589	(132, 184)	0.8411076896116354	8.656533284686021e-11	4.270880635174867e-09
32590	(132, 185)	0.6366142560762527	2.8745388236130414e-08	8.466042665813019e-07
32591	(132, 186)	0.45036803608093634	3.877485070517145e-06	6.462608916185253e-05
32592	(132, 187)	0.8467657319580247	3.634066525112554e-09	1.3031109668111466e-07
32593	(132, 188)	1.1178508642421896	2.654689161314826e-08	7.871340772293887e-07
32594	(132, 189)	0.7081083703403961	0.000173168	0.00171363
32595	(132, 190)	0.7005389951098693	7.560127478096464e-06	0.00011542
32599	(132, 194)	0.5080491638343627	0.00134591	0.00965666
32600	(132, 195)	1.0529217337122903	0.000249506	0.00235286
32605	(132, 200)	0.8389590604475733	3.7145682116472976e-05	0.000458751
32611	(132, 206)	0.7018077604185556	0.000638946	0.00520083
32613	(132, 208)	1.04682	4.998895639298389e-06	8.064517644413877e-05
32658	(132, 253)	0.8334001219925427	2.961441309670157e-06	5.115900454162312e-05
32660	(132, 255)	0.9598809922995742	0.000494272	0.00418033
32663	(132, 258)	1.2135650958467077	1.3230223562157256e-05	0.000188062
32664	(132, 259)	1.00947	2.633204270442763e-07	6.073776634289642e-06
32665	(132, 260)	1.0813320076581199	6.106249976942321e-11	3.1046103172241166e-09
32666	(132, 261)	0.7530220609694955	5.201738586510946e-07	1.1122141454938698e-05
32667	(132, 262)	0.4018317574286762	0.00123644	0.00901727
32668	(132, 263)	0.9111552441950452	5.013340183025381e-05	0.000592342
32681	(132, 276)	0.8946717534565318	0.000342968	0.00307399
32684	(132, 279)	0.8325870730242118	0.00107306	0.00799596
32685	(132, 280)	1.1078185581986002	5.008189898493813e-07	1.0751136901651097e-05
32686	(132, 281)	1.0058176605281064	0.000135006	0.00138272
32687	(132, 282)	0.7245808390754074	0.00051226	0.00430757
32688	(132, 283)	0.663381	5.386688097548547e-07	1.146178069602169e-05
32689	(132, 284)	0.7320232066809623	5.781718821174555e-05	0.000669856
32690	(132, 285)	0.9246542031079056	5.5810456077164245e-11	2.8647192762838577e-09
32691	(132, 286)	1.2329779714617413	1.008853882283353e-13	9.194085163805327e-12
32692	(132, 287)	1.5336604118406492	1.2387448976558254e-17	2.744615472553854e-15
32693	(132, 288)	1.3817818058843652	1.5742875097358285e-15	2.07192536805859e-13
32694	(132, 289)	6.679989783476823	1.2883574310235976e-22	1.0201467586208325e-19
32695	(132, 290)	3.3303174044999415	6.0276376722792335e-19	1.7644904679318744e-16
32696	(132, 291)	0.9782297037959231	3.053851786054829e-07	6.944637246621201e-06
32698	(132, 293)	1.0637863339314648	2.0355876313783003e-06	3.69072515702715e-05
32703	(132, 298)	1.3583221928904397	2.4686229526024376e-06	4.3548925213166664e-05
32704	(132, 299)	1.2397795647159107	1.755297143027778e-06	3.233509050548616e-05
32705	(132, 300)	0.9269730590981632	4.0453968163638825e-05	0.000491086
32706	(132, 301)	1.005801239940467	0.000159189	0.00159357
32707	(132, 302)	0.9685268613079295	0.000797969	0.00624686
32719	(133, 135)	0.3816191410045815	0.00103863	0.00778744
32721	(133, 137)	0.46586234845164465	0.000114206	0.00120627
32722	(133, 138)	0.3640928758688947	2.5386243520740398e-05	0.000330596
32725	(133, 141)	1.0312	8.138325806211607e-07	1.6440371173811242e-05
32726	(133, 142)	0.8230672732580432	6.094869202002311e-05	0.000701258
32727	(133, 143)	0.5690831100771071	0.0011919	0.00874267
32728	(133, 144)	0.7724099329817343	4.9683455332173115e-05	0.000587457
32729	(133, 145)	0.626034	6.655481887465477e-05	0.000758441
32730	(133, 146)	0.5032829563751162	8.49306298816151e-06	0.000127438
32734	(133, 150)	1.5848027654347097	2.83160885081312e-15	3.48014094409986e-13
32735	(133, 151)	0.7127401883429404	0.000172724	0.00170958
32736	(133, 152)	0.8628629675426505	0.00132533	0.00954302
32737	(133, 153)	1.446797006076249	1.7350056183991707e-09	6.631608938976109e-08
32738	(133, 154)	0.681263	0.000674721	0.00543887
32739	(133, 155)	0.907832	2.4408059961104075e-06	4.307393877169485e-05
32740	(133, 156)	0.7221436089335505	7.548374292395258e-05	0.000844946
32742	(133, 158)	0.434644	0.000770469	0.00606394
32743	(133, 159)	0.8759173638732987	0.000154757	0.00155728
32745	(133, 161)	0.45409966166299065	0.000807469	0.0063038
32751	(133, 167)	0.573825	1.9161614685190543e-05	0.000260052
32754	(133, 170)	0.4608477568772956	0.000744925	0.00590815
32761	(133, 177)	1.374040856745772	5.2525777239408074e-08	1.4522310054039205e-06
32763	(133, 179)	1.5355342560616025	8.559344536530067e-14	7.935218818789611e-12
32764	(133, 180)	0.716625	8.798054254315476e-07	1.7654957147390603e-05
32765	(133, 181)	0.9898867176102891	1.447478066912669e-11	8.443796873182225e-10
32766	(133, 182)	0.9677790369857131	4.017031065725569e-11	2.14157414465354e-09
32767	(133, 183)	0.8881450893057403	2.689796151922401e-16	4.164097561987304e-14
32768	(133, 184)	0.8469280059933596	3.4295836783820414e-17	6.526442719224334e-15
32769	(133, 185)	0.5435123717735969	8.823735847720902e-09	2.921146437153991e-07
32770	(133, 186)	0.38024200106666217	7.305972135889683e-06	0.000112063
32771	(133, 187)	0.7606312293907143	5.327721382858024e-10	2.263274146995826e-08
32772	(133, 188)	0.6532443183487999	1.0766037819780571e-06	2.116444414868626e-05
32773	(133, 189)	0.8124231970058482	3.940276951356824e-09	1.3983785233467008e-07
32774	(133, 190)	0.9662225628129564	3.3869843861970787e-13	2.782223347580019e-11
32776	(133, 192)	0.5992272387808198	0.000966243	0.00732546
32777	(133, 193)	0.631101	2.479381034382342e-05	0.000324104
32778	(133, 194)	0.7857187011563838	4.4283699752475097e-07	9.652287823755864e-06
32779	(133, 195)	1.3073516517289099	6.65611517093136e-08	1.790072488146746e-06
32784	(133, 200)	1.0668129782399363	2.2912231915434436e-09	8.552424372081906e-08
32785	(133, 201)	0.4632487030166835	0.00101428	0.00764283
32786	(133, 202)	0.7933255999260692	6.995100862306204e-05	0.000794055
32787	(133, 203)	0.6433825411221149	0.000127549	0.00132233
32788	(133, 204)	0.36920785319012145	0.000191326	0.00186503
32790	(133, 206)	0.7120142846213624	2.5996007157739096e-05	0.000337688
32792	(133, 208)	0.7386547563143715	0.00115718	0.0085283
32807	(133, 223)	0.8422120247008341	0.000478668	0.00406758
32808	(133, 224)	0.7878344527968811	5.835481273518127e-05	0.000674305
32837	(133, 253)	0.8386841486028954	1.2053080227266735e-10	5.752725573687852e-09
32838	(133, 254)	0.5549567774284876	0.0004993	0.00421699
32839	(133, 255)	0.7394201401059892	0.000998894	0.00754576
32842	(133, 258)	1.415341978537146	1.9928343815761096e-11	1.128439548235729e-09
32843	(133, 259)	1.2417975534614836	9.964596357109124e-17	1.6887718198060625e-14
32844	(133, 260)	1.096384473369018	3.487680017498619e-16	5.2974349850692075e-14
32845	(133, 261)	0.7319553160683875	5.7840850344811946e-08	1.5766201537837257e-06
32846	(133, 262)	0.5234012527117832	2.8175888119577674e-06	4.8918891878638436e-05
32847	(133, 263)	0.9308550374864555	5.17616580898442e-08	1.4327448982221002e-06
32855	(133, 271)	0.4184919713956038	5.312077179609181e-05	0.00062216
32860	(133, 276)	1.1573105975276863	7.80535901272563e-08	2.0669223995266483e-06
32863	(133, 279)	0.807293	7.5174244809399695e-06	0.000114941
32864	(133, 280)	0.7523327370230468	3.390293674934311e-06	5.753850133274847e-05
32867	(133, 283)	0.7254172841175042	8.989779744297772e-09	2.97204210423906e-07
32868	(133, 284)	0.8572474975772648	3.524133004196901e-12	2.3253981999414553e-10
32869	(133, 285)	1.152745947517075	3.77313028626593e-20	1.5187163829744226e-17
32870	(133, 286)	1.3138181719322544	5.118953211782052e-20	2.0266439269039745e-17
32871	(133, 287)	1.646706634691375	2.340308694221102e-26	4.7099687599822267e-23
32872	(133, 288)	1.5610875586601074	1.7051229960046812e-26	3.5808324273922654e-23
32873	(133, 289)	6.852536629900803	1.691130255403403e-33	4.084164123311988e-29
32874	(133, 290)	2.8276343470814336	4.8738764775779943e-26	8.407610990839098e-23
32875	(133, 291)	1.1969207536893307	1.2117184509408927e-15	1.6440228342386535e-13
32877	(133, 293)	0.9743078075471887	2.958633174056351e-06	5.112878030057095e-05
32878	(133, 294)	0.6888076535732206	1.850099663346742e-07	4.4366219973392605e-06
32880	(133, 296)	0.9330635906342348	0.000955646	0.00726108
32882	(133, 298)	0.9418841804386747	1.7922569747460186e-07	4.308999708173591e-06
32883	(133, 299)	1.411397326700937	5.409953251646736e-11	2.7917323932456093e-09
32884	(133, 300)	0.8650219557197784	8.398834847013919e-06	0.000126299
32885	(133, 301)	0.8629692499144999	2.218908191312956e-06	3.973877810478572e-05
32886	(133, 302)	1.05878	1.1527117785804386e-06	2.248672520889086e-05
32887	(133, 303)	0.7202779401279213	0.000654788	0.00531187
32906	(134, 144)	0.7678382878839474	8.687540889926916e-05	0.000955847
32912	(134, 150)	1.3408611771830423	2.1800203283795129e-10	9.87778254043704e-09
32915	(134, 153)	0.8683072921056246	0.00022736	0.00216901
32917	(134, 155)	0.8827056428633943	4.444023415890198e-06	7.286177020058127e-05
32939	(134, 177)	1.0434421993750942	2.4689276784637326e-07	5.741534703778369e-06
32941	(134, 179)	1.6477697972203083	1.196450603428942e-12	8.561446014255012e-11
32942	(134, 180)	0.6070782111452591	0.000156053	0.00156836
32943	(134, 181)	0.6993850998775112	1.231639185986277e-06	2.382435095006935e-05
32944	(134, 182)	0.6200496117489238	4.8901880930851085e-05	0.000579777
32945	(134, 183)	0.4840409960765879	1.1723778512804272e-07	2.9663186272758467e-06
32946	(134, 184)	0.4016784862228369	3.669060835488725e-06	6.164149823128379e-05
32947	(134, 185)	0.4623568904091887	1.8572555472758964e-06	3.399291405417699e-05
32948	(134, 186)	0.30546861315275486	0.000496098	0.00419356
32949	(134, 187)	0.5947376397443371	2.2479499925156764e-06	4.0169527409729816e-05
32950	(134, 188)	0.6603800886712199	4.422474612972412e-05	0.000531368
32951	(134, 189)	0.8820219389015937	1.1451481903284409e-11	6.81179836712488e-10
32952	(134, 190)	0.49031955819319817	3.6853176881842135e-05	0.000455604
32955	(134, 193)	0.5299077228365384	0.0002193	0.00210166
32956	(134, 194)	0.5487103594630873	2.765574778036387e-05	0.000355929
32957	(134, 195)	1.5074789146006193	1.1979550338038113e-08	3.857495072517193e-07
32962	(134, 200)	0.5305051912071916	1.6127628108202393e-07	3.920385330922414e-06
33013	(134, 251)	-0.286387	0.000571317	0.00472925
33015	(134, 253)	0.5950075187294039	5.438431913040018e-05	0.00063465
33020	(134, 258)	0.5806988143293734	4.197034447036398e-06	6.921166296562139e-05
33021	(134, 259)	0.8018756809754664	2.2921840507685624e-07	5.36878394900728e-06
33022	(134, 260)	0.6616561351222738	1.0804634702993109e-06	2.123167863259846e-05
33023	(134, 261)	0.7037773396768667	4.105600900662508e-05	0.000497129
33024	(134, 262)	0.3435426541881302	0.00135577	0.00972313
33025	(134, 263)	0.951834	2.0708983614804706e-07	4.908069762407665e-06
33028	(134, 266)	-0.382466	4.136092784231543e-05	0.000500319
33029	(134, 267)	-0.330092	0.00123211	0.00898975
33031	(134, 269)	-0.489773	3.6805848415170575e-08	1.0550500203567678e-06
33034	(134, 272)	-0.423414	3.064894161538428e-05	0.000388754
33045	(134, 283)	0.35067948969660007	0.000617034	0.00504885
33046	(134, 284)	0.4012005325099712	0.000183038	0.00179548
33047	(134, 285)	0.9936987354720853	8.060644013543787e-11	4.013785221630706e-09
33048	(134, 286)	1.038321677778535	3.760449222083875e-12	2.476377554193648e-10
33049	(134, 287)	1.2428730147298348	7.69096729529992e-11	3.853541611309973e-09
33050	(134, 288)	1.108015543875593	1.145455073048895e-12	8.27004865221744e-11
33051	(134, 289)	7.09606	8.311095819149788e-22	5.146592809753255e-19
33052	(134, 290)	2.655961450478232	2.358918664866717e-22	1.752894314334266e-19
33053	(134, 291)	0.7671122470024608	7.067655025850141e-09	2.377261876069552e-07
33055	(134, 293)	1.2463921694410622	1.3858247091272123e-09	5.3937727055240516e-08
33056	(134, 294)	0.5036354222580504	0.000328623	0.00296411
33060	(134, 298)	0.8571074207237308	2.8507981473102748e-05	0.00036563
33061	(134, 299)	1.0847897403126034	2.1897595697532084e-07	5.159060705268971e-06
33062	(134, 300)	0.7384098950458646	1.9213544855846927e-05	0.00026061
33063	(134, 301)	0.8129068082653503	1.0307036814770958e-05	0.000151481
33064	(134, 302)	1.001068041285364	5.486990802167865e-05	0.000639853
33083	(135, 144)	1.0638987570071166	0.000859584	0.00664619
33089	(135, 150)	1.208086953223697	8.052686508297247e-05	0.000893668
33092	(135, 153)	1.2954124559158953	0.00044759	0.00384886
33120	(135, 181)	0.744107	0.000683782	0.00549906
33124	(135, 185)	0.566293	0.000164192	0.00163755
33127	(135, 188)	0.9314776658873858	0.000294841	0.00270795
33133	(135, 194)	1.1285491378085228	6.9122792853669635e-06	0.000106907
33197	(135, 258)	1.150443566083407	2.7249759147401994e-05	0.000351265
33200	(135, 261)	0.6195918332224613	0.000866301	0.00668636
33224	(135, 285)	1.078696661786136	5.342333124379272e-08	1.4719910567064647e-06
33225	(135, 286)	1.0127641469070623	1.069717785238509e-09	4.2630725036968e-08
33226	(135, 287)	1.1430033921998155	1.8495882550642988e-09	7.034406480933914e-08
33227	(135, 288)	1.2776637575645848	4.158492994204685e-10	1.790190464465958e-08
33228	(135, 289)	5.4141	1.7906474382018746e-17	3.7934237680959976e-15
33229	(135, 290)	1.8394488156432938	7.647502347897822e-12	4.741745967982191e-10
33232	(135, 293)	1.0855278578349294	0.000760822	0.00600455
33258	(136, 143)	1.0111526095716448	0.000806793	0.00630055
33270	(136, 155)	1.8155653196255768	6.367564779830093e-06	9.963062728557608e-05
[truncated: 4,767 more rows]

## Sheet: Figure4B
	FragmentPairs	log2FoldChange	PValues	AdjustedPValues
146	(0, 147)	-0.321696	0.00109238	0.00811863
149	(0, 150)	1.086614628408299	1.4305701782417983e-07	3.5146475167475635e-06
150	(0, 151)	0.7660520244142994	3.642397928917323e-05	0.000451222
152	(0, 153)	0.8385645616522484	0.00055692	0.00462883
157	(0, 158)	0.4568124946748442	0.000134137	0.00137733
158	(0, 159)	0.9090650330407006	0.000230726	0.00219938
166	(0, 167)	0.41091322420694476	1.2983705730707796e-05	0.000185321
176	(0, 177)	0.8922323876629232	2.3239618224564181e-07	5.430560231565914e-06
178	(0, 179)	1.2006839907281186	1.993071015298334e-10	9.107599158933286e-09
180	(0, 181)	0.5557951756893535	7.808085076093017e-05	0.000870989
181	(0, 182)	0.5049030717574998	0.000192896	0.00187768
182	(0, 183)	0.46072685647908673	9.544347891425252e-07	1.9033920210723825e-05
183	(0, 184)	0.6286880887981419	1.458729400603647e-08	4.575200570036152e-07
184	(0, 185)	0.7996598473525388	1.9464776242368202e-13	1.675879068239976e-11
185	(0, 186)	0.5077797999607379	2.971299542465532e-07	6.776050009472504e-06
186	(0, 187)	0.8302861460970908	1.8830706509912846e-08	5.763890716953741e-07
187	(0, 188)	0.6751594693067723	9.538416946018623e-05	0.00103625
188	(0, 189)	0.7602068071976894	1.4691497280130348e-05	0.000206103
189	(0, 190)	0.5055806158601127	7.980314935192512e-05	0.000886516
191	(0, 192)	0.6682743585150241	0.000120143	0.00126016
192	(0, 193)	0.4589214939995586	0.000492185	0.00416486
193	(0, 194)	0.57644	0.000165296	0.00164651
194	(0, 195)	1.149174475967895	8.604212638624046e-07	1.7287523904250416e-05
199	(0, 200)	0.8317330719868615	2.1862494703850104e-07	5.153637660764587e-06
201	(0, 202)	0.7653613159853354	0.00043885	0.00378694
202	(0, 203)	0.6866994033525881	0.000183224	0.00179693
203	(0, 204)	0.41926752318358146	3.835708079217065e-05	0.000471661
205	(0, 206)	0.617322	3.9357145493842915e-05	0.000480776
207	(0, 208)	0.563109	0.000573557	0.00474698
251	(0, 252)	0.27178436130434885	0.000662106	0.00535954
252	(0, 253)	0.4708775061013398	0.000388639	0.00341629
254	(0, 255)	0.8255377273832584	0.000214679	0.00206189
258	(0, 259)	0.783021	3.2803311458479376e-08	9.498997282709907e-07
259	(0, 260)	0.8020032696311852	3.1970684233496828e-09	1.1654460521978341e-07
260	(0, 261)	0.5110377874562398	4.9417305417674005e-05	0.000584882
261	(0, 262)	0.3591451475840784	0.000302903	0.00276831
278	(0, 279)	0.4238083597684414	0.000794474	0.00622549
280	(0, 281)	0.36864832149954696	0.00133271	0.00958763
281	(0, 282)	0.37543479110872335	0.000202454	0.00195771
282	(0, 283)	0.4735640006602011	8.844726188721881e-07	1.7741242510027222e-05
283	(0, 284)	0.4709925818162133	1.0770993431454505e-05	0.00015727
284	(0, 285)	1.0605760675033826	6.886773915479446e-15	7.845237426688036e-13
285	(0, 286)	1.0087278914578435	1.5712068515994052e-15	2.07192536805859e-13
286	(0, 287)	1.289775900056023	2.3657563951557574e-19	7.826602715234126e-17
287	(0, 288)	1.041269236262717	1.0405262994726086e-12	7.613437013002916e-11
288	(0, 289)	6.28327	1.8169008850506672e-25	2.6593372620858265e-22
289	(0, 290)	2.1182688909647966	7.266905273813808e-20	2.699990704849852e-17
290	(0, 291)	0.7240338721095249	6.788109839414189e-07	1.404222030228028e-05
291	(0, 292)	0.46503117360483903	0.000714138	0.00570897
292	(0, 293)	1.1696975436090515	1.3053528129302416e-09	5.1052507058577807e-08
293	(0, 294)	0.7521688145192967	1.580942839265671e-08	4.910682963303613e-07
295	(0, 296)	0.8846459287457082	7.043650281651055e-06	0.000108695
297	(0, 298)	0.5258998716693339	0.000724579	0.00577333
298	(0, 299)	1.1271049126612103	9.125752186194713e-11	4.479501588875923e-09
299	(0, 300)	0.6752893851209023	1.39635179333959e-06	2.666871805855893e-05
300	(0, 301)	0.8364238184915606	2.501802636282529e-07	5.809594669955886e-06
301	(0, 302)	0.7921727208373526	3.355457719945247e-05	0.000419767
392	(1, 82)	-0.624693	0.000656116	0.00531778
413	(1, 103)	-0.89525	0.00104472	0.007821
457	(1, 147)	-0.426962	9.967941459176495e-06	0.000147146
460	(1, 150)	0.7940496669135513	0.0006213	0.00507687
463	(1, 153)	1.100340074160972	9.617411573192344e-05	0.00104389
487	(1, 177)	0.8996730064253152	2.8530320108607447e-05	0.00036582
489	(1, 179)	0.8619285500173639	3.8840320636776335e-06	6.471287778809706e-05
492	(1, 182)	0.42146456329024456	0.000406195	0.00354914
493	(1, 183)	0.5753084194913138	1.573212292572844e-06	2.9441196026176267e-05
494	(1, 184)	0.43623755650353413	2.6707212156830766e-05	0.000345563
495	(1, 185)	0.821806	6.4497455039883364e-12	4.066960281829512e-10
496	(1, 186)	0.40484860459834393	7.66269284007253e-05	0.000855957
497	(1, 187)	0.5620411711517266	1.7101675354337285e-05	0.000235604
499	(1, 189)	0.9397022636759333	3.367587623372238e-06	5.721345402620558e-05
500	(1, 190)	0.4136256524407884	0.000963167	0.00730558
504	(1, 194)	0.6089719782263252	2.823116740086919e-05	0.000362658
505	(1, 195)	0.9907822542811349	8.532406848297448e-06	0.000127949
510	(1, 200)	0.8305900032804177	2.6575795467132724e-06	4.645810701621345e-05
513	(1, 203)	0.5959469799820434	0.000733489	0.00582701
565	(1, 255)	1.1675140474895294	0.00046784	0.00398804
569	(1, 259)	0.5558425336964741	0.000192742	0.00187656
570	(1, 260)	0.5974623420595055	3.1303964904804354e-05	0.000395504
571	(1, 261)	0.4281566039796685	0.000386007	0.00340042
573	(1, 263)	0.632578	6.987558810035828e-06	0.000107898
579	(1, 269)	-0.375528	0.000249038	0.00235167
594	(1, 284)	0.3537892196192344	0.000124712	0.00129849
595	(1, 285)	0.7989151229619593	5.690531777547942e-09	1.9548959842627535e-07
596	(1, 286)	0.747244	6.439336749674603e-09	2.1826414340072493e-07
597	(1, 287)	0.8693861931584587	3.264849077456769e-10	1.4362065144830546e-08
598	(1, 288)	0.6634687850444383	2.343774425715358e-09	8.741826141812935e-08
599	(1, 289)	6.620555104022474	1.548328979703431e-31	1.4957167609731084e-27
600	(1, 290)	1.57763	6.282729304565223e-16	9.004810330558006e-14
601	(1, 291)	0.5626241547167568	5.157724083431551e-06	8.257316239768888e-05
603	(1, 293)	0.9995738258713366	1.2388134661154588e-07	3.1148323387216437e-06
606	(1, 296)	0.9591491547202461	2.6839835052856898e-05	0.000347
608	(1, 298)	0.7328195949240917	7.367657709018292e-05	0.000828171
609	(1, 299)	0.8376025045560734	3.948503459541588e-05	0.000481973
610	(1, 300)	0.7479333558201219	0.000465226	0.00397012
611	(1, 301)	1.1673694608835592	5.247851038450859e-07	1.1200903800628145e-05
612	(1, 302)	1.2620922029470807	0.000311219	0.0028326
779	(2, 159)	1.243551601767209	0.000282363	0.00260773
799	(2, 179)	1.0788425384686213	6.526208483436421e-05	0.000745751
802	(2, 182)	0.7024346780654536	0.000319271	0.00289489
804	(2, 184)	0.5505572551655606	6.772099559347258e-05	0.000770007
805	(2, 185)	0.5379987918430237	5.0444926000205964e-05	0.000595213
880	(2, 260)	0.7699471515569268	7.12020666346811e-05	0.000805795
894	(2, 274)	-0.616225	0.000856703	0.00662498
905	(2, 285)	0.9610582980872112	2.1048707886985097e-08	6.362162951497291e-07
906	(2, 286)	0.6700009877869596	5.137113551344312e-06	8.235238023348212e-05
907	(2, 287)	0.8384072204407721	9.895405478537563e-07	1.965287746788005e-05
908	(2, 288)	1.0765257611217798	9.03362505796166e-08	2.3496667955013796e-06
909	(2, 289)	6.607438696181043	5.893349143879418e-21	2.934584092768245e-18
910	(2, 290)	2.0649630033744564	9.70714455614958e-16	1.3551005468398292e-13
919	(2, 299)	1.292721347004431	0.000126379	0.00131133
1108	(3, 179)	1.432136861130244	4.704715607699636e-06	7.643540819626644e-05
1112	(3, 183)	0.7967273180019802	5.4287051356838985e-05	0.000633975
1114	(3, 185)	0.5996015505780192	0.000376785	0.00333121
1214	(3, 285)	0.8100424259188126	0.000283511	0.00261683
1215	(3, 286)	0.7426494679061821	0.000373414	0.00330698
1217	(3, 288)	0.9749045362909804	6.64736876849182e-06	0.000103439
1218	(3, 289)	4.92043	2.7432857917179473e-16	4.233336965679507e-14
1219	(3, 290)	1.4035858761147808	1.5979784786319737e-07	3.888360629541711e-06
1271	(4, 34)	-0.889814	0.00090056	0.00690334
1416	(4, 179)	1.0616615438644659	5.101807495210943e-05	0.000601014
1422	(4, 185)	0.44339246604280297	0.00138899	0.00992305
1522	(4, 285)	0.6521779698402489	0.00106265	0.0079294
1523	(4, 286)	0.8716566254779047	9.864731860766963e-05	0.00106833
1524	(4, 287)	1.0418279962339547	2.4303805069241924e-06	4.293701860458867e-05
1525	(4, 288)	1.1834034415345165	2.5473341971307373e-09	9.435489958252435e-08
1526	(4, 289)	4.728567647763121	4.8086236802215436e-17	8.764578580316257e-15
1527	(4, 290)	1.8988930671510693	1.491895578542041e-08	4.6642929746502407e-07
1536	(4, 299)	1.3883775911303273	0.000163558	0.00163224
1672	(5, 128)	0.6663393476234707	3.603305609352695e-05	0.000447412
1699	(5, 155)	0.7529038427146736	0.00021856	0.00209499
1723	(5, 179)	1.1858642349289399	4.3067768891681477e-07	9.412743462611343e-06
1724	(5, 180)	0.5924501727943744	0.000300538	0.00275186
1725	(5, 181)	0.8514503148611958	1.1715445741808069e-07	2.9657638615045675e-06
1726	(5, 182)	0.8174783640240528	3.984508728855756e-06	6.613599866407624e-05
1727	(5, 183)	0.6061798775528493	5.915648038899387e-07	1.245561098199125e-05
1728	(5, 184)	0.5016251728528831	0.000272917	0.00253308
1729	(5, 185)	0.6718441176937622	2.587342789547165e-06	4.5345153874425836e-05
1730	(5, 186)	0.4326027393711981	0.000634538	0.00516844
1731	(5, 187)	0.6137931895294615	1.3267262639852917e-05	0.000188533
1732	(5, 188)	0.7967115838991242	0.000452112	0.00387946
1733	(5, 189)	0.8215922667921173	3.001663832184691e-05	0.000381535
1736	(5, 192)	0.9279106577941423	3.2984424252248344e-05	0.000413921
1738	(5, 194)	0.5925198317322687	0.000510696	0.00429678
1739	(5, 195)	1.3839846523032615	6.017393755382036e-07	1.2658803823114448e-05
1746	(5, 202)	0.9054430385803375	1.2053973968635031e-05	0.000173693
1794	(5, 250)	0.3587746121585238	0.00127942	0.00927889
1802	(5, 258)	0.7919845247326759	0.00013158	0.00135771
1803	(5, 259)	0.6718917069088415	0.000558776	0.00464005
1804	(5, 260)	0.8805339410407637	1.2524444719882004e-05	0.000179668
1805	(5, 261)	0.4813221502166476	0.000594543	0.0048955
1828	(5, 284)	0.5729178148168202	0.000326651	0.00294963
1829	(5, 285)	0.9522063192356545	8.113675352671829e-09	2.706482273545594e-07
1830	(5, 286)	1.1403683938395346	1.8588916309630053e-10	8.559230187525654e-09
1831	(5, 287)	0.9374835666221373	2.7365739849457908e-09	1.0082323420813626e-07
1832	(5, 288)	1.1042492648287852	1.0419001398718303e-12	7.613437013002916e-11
1833	(5, 289)	5.058666562220393	7.273989041404606e-22	4.622907166958999e-19
1834	(5, 290)	2.4847932904657064	3.8012438515332084e-16	5.737621227278297e-14
1835	(5, 291)	0.5484339942068727	0.00105769	0.00790214
1837	(5, 293)	0.9742733122543041	3.6240391632648354e-05	0.000449293
1843	(5, 299)	0.7252069636700066	0.000811767	0.00632916
1844	(5, 300)	0.7363743898391857	0.000102999	0.00110628
2000	(6, 150)	0.7348467027821537	3.198573887356864e-05	0.000402959
2005	(6, 155)	1.4069722389904684	3.332883355409858e-06	5.665502145566527e-05
2027	(6, 177)	0.6144539238704259	2.048851194932822e-05	0.000275505
2029	(6, 179)	1.2583554755503195	1.3089274668263614e-09	5.115089447830104e-08
2030	(6, 180)	0.5748863705452837	0.000106713	0.00113878
2031	(6, 181)	0.8214930648909223	1.8646180621261353e-05	0.000254487
2033	(6, 183)	0.519059	2.1366649448771286e-06	3.8465543608837197e-05
2034	(6, 184)	0.4567930457966177	2.2987884027417437e-05	0.000303546
2035	(6, 185)	0.8635141331896028	1.0627206146297e-11	6.344928109669856e-10
2036	(6, 186)	0.4033051927593827	0.0011307	0.0083648
2037	(6, 187)	0.736121	2.2116517022520337e-06	3.962351219231286e-05
2038	(6, 188)	0.7500884972093244	0.000626125	0.00510939
2040	(6, 190)	0.6167979163964322	0.000120818	0.00126587
2044	(6, 194)	0.7967279856505283	6.3089098068215365e-06	9.88424971321055e-05
2045	(6, 195)	1.0150338507977408	2.9452867191070267e-05	0.000375547
2050	(6, 200)	0.9259807116362188	6.502170011226438e-06	0.000101474
2056	(6, 206)	0.6096053323261243	5.32121383195143e-05	0.000623079
2083	(6, 233)	0.9384093936741702	0.000986262	0.00745967
2100	(6, 250)	0.28423025860795037	0.000483119	0.00410036
2108	(6, 258)	0.6762242884667249	0.000248851	0.00235082
2109	(6, 259)	0.7186891769330087	2.4710990979697802e-05	0.000323547
2110	(6, 260)	0.9723832476880848	1.0981135405605657e-08	3.5693123904855913e-07
2111	(6, 261)	0.7247879798693293	3.172692661816113e-05	0.00040022
2130	(6, 280)	0.6189336192934667	0.00090628	0.00694278
2132	(6, 282)	0.5242871701448899	1.2007664676588158e-05	0.000173232
2133	(6, 283)	0.4488818705463925	0.000300469	0.00275179
2134	(6, 284)	0.7310311484608802	5.664681770152026e-07	1.2005695225103687e-05
2135	(6, 285)	1.0326153095025563	6.934520909820904e-12	4.3330439128752845e-10
2136	(6, 286)	1.2782213483386218	2.88170051197494e-14	2.9302950827137174e-12
2137	(6, 287)	1.1870825914532976	4.984755959964712e-13	3.960011474050256e-11
2138	(6, 288)	1.4397901391297605	2.9136634806283464e-17	5.7441983582787655e-15
2139	(6, 289)	5.321024656621936	2.6691459713794034e-24	2.998195803804571e-21
2140	(6, 290)	2.9077789232191007	3.610471973268639e-21	1.937660075342761e-18
2141	(6, 291)	0.5667527226384552	0.000271908	0.00252469
2144	(6, 294)	0.7913320750458508	0.000249683	0.00235408
2146	(6, 296)	1.0018876571451663	0.000809772	0.00631667
2148	(6, 298)	0.95514	0.000263128	0.00245639
2149	(6, 299)	1.8153602737949888	1.7470205386206291e-10	8.090396839493289e-09
2150	(6, 300)	1.0003045406250353	7.60080665419984e-07	1.5490572244915887e-05
2151	(6, 301)	0.7458542768045275	6.14125072938591e-05	0.00070609
2189	(7, 34)	-0.841398	0.000345029	0.00308787
2311	(7, 156)	0.9624631024381773	7.765858185926076e-05	0.000866679
2314	(7, 159)	0.7283331913425943	0.00122691	0.00895854
2332	(7, 177)	0.7967171201356915	0.000106147	0.00113391
2334	(7, 179)	1.248431435682589	4.986604738087547e-10	2.127720807900765e-08
2335	(7, 180)	0.653813	0.000381079	0.00336192
2336	(7, 181)	0.6548208902101746	0.00042056	0.00365416
2338	(7, 183)	0.41673744229378545	5.183923187893503e-05	0.000608626
2339	(7, 184)	0.6489627997248211	1.2299676908972253e-08	3.9369562251840215e-07
2340	(7, 185)	0.7819407031689862	2.8358486359232056e-11	1.5600720383112388e-09
2341	(7, 186)	0.4732924053906785	2.775639046487876e-05	0.000357009
2342	(7, 187)	0.8877258928557834	6.2935390652273994e-09	2.1362208741359706e-07
2343	(7, 188)	0.9877350452783846	3.478757262595615e-07	7.81159714275364e-06
2345	(7, 190)	0.5932607553020264	0.000618302	0.00505666
2349	(7, 194)	0.7605223932662999	1.3166984652665995e-07	3.280415213654623e-06
2350	(7, 195)	0.9640312806612497	3.233200232729965e-05	0.000407108
2355	(7, 200)	0.8259144515217474	7.632789497927503e-05	0.000853011
2361	(7, 206)	0.573524	0.00113398	0.00838267
2408	(7, 253)	0.7223605461420958	0.000525934	0.00440415
2410	(7, 255)	0.8410740426930159	0.000263311	0.00245667
2415	(7, 260)	1.1074478194844442	1.5509731158016244e-08	4.826904153758651e-07
2416	(7, 261)	0.7927070113684791	7.106941439593447e-05	0.000804859
2435	(7, 280)	0.6441376123820209	0.00105566	0.00788947
2437	(7, 282)	0.5692198156782974	3.2980838010282775e-05	0.000413921
2439	(7, 284)	0.9523403054876812	4.7211399787623637e-07	1.0221236311707796e-05
2440	(7, 285)	1.195284731970746	1.973838750819218e-12	1.3542384304448728e-10
2441	(7, 286)	1.5655638762718278	1.3297765891686165e-16	2.1800222179003148e-14
2442	(7, 287)	1.080172431706728	6.631114797528599e-12	4.1758732181933356e-10
2443	(7, 288)	1.7147849679013627	2.33451590669548e-14	2.414549310691614e-12
2444	(7, 289)	5.307461555292106	1.7452848198195012e-20	7.947421099279452e-18
2445	(7, 290)	3.447039421439161	6.164551678836755e-17	1.0987232864925982e-14
2446	(7, 291)	0.7367237227775707	4.49289460657137e-06	7.351331381842945e-05
2449	(7, 294)	0.9758721727212991	3.851087072572491e-05	0.000472656
2451	(7, 296)	1.570934138100921	0.000246265	0.00232958
2454	(7, 299)	1.5947506766710018	8.989061239664684e-06	0.000134048
2457	(7, 302)	0.8221131528805419	0.000235836	0.00224411
2480	(8, 21)	1.2254882141781769	0.00108921	0.00809754
2644	(8, 185)	0.7678613603271377	4.855646256276258e-06	7.854406223188196e-05
2661	(8, 202)	0.993333	0.00112872	0.00835597
2743	(8, 284)	1.1412884808036001	1.191336935724191e-05	0.000172026
2744	(8, 285)	0.9383494886374208	0.000117275	0.00123382
2745	(8, 286)	1.0765524139151887	8.766091246661604e-05	0.000962954
2747	(8, 288)	1.1622045067961833	7.03536165355376e-06	0.000108602
2748	(8, 289)	4.17929	9.14060549833075e-13	6.802779447994971e-11
2749	(8, 290)	1.832516753256054	2.1981379783846488e-06	3.941063938157272e-05
2825	(9, 63)	1.2150189732379875	0.000485544	0.00411732
2892	(9, 130)	0.7166338851911762	0.000257399	0.00241457
2905	(9, 143)	0.9321843962422421	0.00128292	0.00930008
2906	(9, 144)	1.2603757344735143	0.000891473	0.00684564
2907	(9, 145)	1.3308776578365022	0.0005196	0.00435942
2917	(9, 155)	1.6998171035838943	0.0011063	0.00821327
2918	(9, 156)	1.2631298712667531	0.000588666	0.00485621
2941	(9, 179)	1.2217270120765868	1.4918990441893384e-05	0.00020887
2943	(9, 181)	0.9868419324859847	0.000101131	0.00109034
2946	(9, 184)	0.6152532677508691	8.218934982987748e-05	0.000909885
2947	(9, 185)	0.6556532767188482	3.7707376240910683e-05	0.000464856
2948	(9, 186)	0.47873168967094215	0.000625725	0.00510699
2949	(9, 187)	0.895922	4.267690293492159e-05	0.000514948
2950	(9, 188)	0.7513588584010444	0.000246734	0.00233265
2952	(9, 190)	0.8141615247360781	7.114475830505466e-05	0.000805335
2956	(9, 194)	0.7693405507308562	8.519422425713647e-06	0.000127794
2957	(9, 195)	0.8026168262878257	0.00131348	0.00947467
3022	(9, 260)	1.1836045698025945	7.936841744943831e-07	1.6087175540181787e-05
3023	(9, 261)	0.9311234331541592	0.000124883	0.00129943
3047	(9, 285)	1.024604816233539	4.2506478717620966e-07	9.298484730705663e-06
3048	(9, 286)	1.0614977806836456	6.7405165348756844e-09	2.2703883483335456e-07
3049	(9, 287)	1.1605021385832242	7.657621620351535e-08	2.035612448456794e-06
3050	(9, 288)	1.1510062009347215	1.398777998713538e-07	3.447060005911357e-06
3051	(9, 289)	5.0728038465829774	7.093053957360099e-15	8.042291060902584e-13
3052	(9, 290)	2.471328359245974	3.1797753813209005e-13	2.620927144934826e-11
3056	(9, 294)	1.1989044936434239	0.000363275	0.00323022
3061	(9, 299)	1.4451526445858804	0.000209585	0.00201764
3219	(10, 155)	2.1677475984077073	5.9473686460144965e-05	0.000685758
3243	(10, 179)	1.3396940158722557	4.423144028289599e-06	7.256870914076628e-05
3247	(10, 183)	0.639688	0.00010733	0.00114314
3248	(10, 184)	0.6943863912435957	7.059220636804382e-05	0.000800393
3249	(10, 185)	0.603282	3.851630281568369e-05	0.000472656
3251	(10, 187)	0.7866443257000866	5.6483844979337945e-05	0.000656558
3257	(10, 193)	1.0100968117863338	9.304078532847147e-05	0.00101421
3287	(10, 223)	1.5355285176182727	0.00070665	0.00565687
3292	(10, 228)	1.8548057460980494	0.00076863	0.0060544
3324	(10, 260)	0.9530356510175411	0.000439078	0.00378778
3346	(10, 282)	0.79778	0.000279412	0.00258492
3347	(10, 283)	0.6700267390438517	0.000619698	0.0050655
3348	(10, 284)	0.7862384639094545	0.00111876	0.00829684
3349	(10, 285)	1.213342332629644	4.82792644039255e-07	1.0424393160366587e-05
3350	(10, 286)	1.3311371703926083	1.1052241687356702e-07	2.815581886819705e-06
3351	(10, 287)	0.8072000629843517	2.8668283515969444e-05	0.000367394
3352	(10, 288)	1.8297930393210624	9.264073516199836e-09	3.0522784099997834e-07
3353	(10, 289)	4.201832900220228	2.293116927244264e-14	2.376820615940455e-12
3354	(10, 290)	2.42022	1.2439462289362425e-10	5.925428678880616e-09
3360	(10, 296)	1.6720780109208442	0.000345219	0.003089
3363	(10, 299)	2.262328914416185	1.7190387102163534e-06	3.180057018083496e-05
3399	(11, 34)	-0.755261	0.000967259	0.00733201
3515	(11, 150)	0.7984794778813553	0.000528773	0.00442562
3541	(11, 176)	-0.785344	0.000685867	0.00551491
3544	(11, 179)	1.0413038241994341	1.0968923628197261e-05	0.000159918
3549	(11, 184)	0.6281831960951809	6.13516428792859e-07	1.286174350135585e-05
3550	(11, 185)	0.6152634435556177	1.211240491022818e-05	0.000174379
3552	(11, 187)	0.5429363346143086	0.000505302	0.00426018
3553	(11, 188)	0.8107791277954014	3.3502123489610924e-05	0.000419328
3560	(11, 195)	0.8629083634754999	0.000166013	0.00165196
3567	(11, 202)	0.6862267561141847	0.000706634	0.00565687
3571	(11, 206)	0.6670297495261256	0.000490624	0.00415469
3620	(11, 255)	0.871859	0.000116043	0.00122288
3623	(11, 258)	1.0800493279608232	0.000311228	0.0028326
3625	(11, 260)	0.9706970608411973	3.896701447645953e-07	8.615935298199249e-06
3647	(11, 282)	0.6151938483836926	0.000478605	0.00406758
3648	(11, 283)	0.5772262948950904	0.00075102	0.00594477
3650	(11, 285)	0.7146614713112728	6.803937607469211e-06	0.000105468
3651	(11, 286)	0.9788337238618697	9.658362449268696e-10	3.900573283128155e-08
3652	(11, 287)	1.237963354554262	9.050072862856386e-12	5.540273375777265e-10
3653	(11, 288)	1.5056342271799068	4.105237619835479e-11	2.174200463549051e-09
3654	(11, 289)	5.427903510325136	1.7904236118869897e-16	2.826119309730506e-14
3655	(11, 290)	2.706722962607735	2.2290991542946274e-12	1.5121870540952923e-10
3663	(11, 298)	1.0567430445096997	0.000594133	0.00489379
3664	(11, 299)	1.4129774788822917	4.7210923044868855e-05	0.000561521
3676	(11, 311)	-0.375927	0.000343567	0.00307879
4253	(13, 289)	-7.05542	7.085583410163365e-08	1.8981739561525272e-06
4277	(14, 15)	-1.87912	4.922703544758082e-07	1.0614799281935719e-05
4280	(14, 18)	-1.17823	0.00108728	0.00808692
4330	(14, 68)	-1.64768	2.4453249182600082e-05	0.000320781
4331	(14, 69)	-1.63231	0.00114139	0.00842841
4391	(14, 129)	-1.15087	0.00101539	0.00764882
4396	(14, 134)	-0.788682	0.00113941	0.00841893
4411	(14, 149)	-1.31308	0.000883026	0.00679481
4569	(14, 307)	-1.69807	5.218444677808583e-05	0.000612084
4573	(14, 311)	-0.853913	0.00074765	0.0059249
4575	(15, 16)	0.4390260466320335	0.00042719	0.00370443
4820	(15, 261)	0.7264770412098938	0.00121051	0.00885888
4845	(15, 286)	1.0369450612122777	3.471202101229788e-05	0.000432789
4847	(15, 288)	1.202788561137408	2.02805750072736e-08	6.145370473188971e-07
4848	(15, 289)	5.252127551869475	3.6164834657190855e-15	4.35610393709969e-13
4849	(15, 290)	2.508689795600892	2.6969124867972215e-10	1.2061441668962276e-08
4850	(15, 291)	1.126891027503942	2.832556942341915e-05	0.00036358
4870	(15, 311)	-0.597998	1.0256251618241762e-05	0.000150849
5034	(16, 179)	1.375328324499296	7.983769143211692e-06	0.000120885
5035	(16, 180)	1.2250983932217117	1.0784991120208903e-05	0.000157427
5115	(16, 260)	0.9850279911003259	0.000686025	0.00551526
5140	(16, 285)	1.2320421746709358	1.3397013202677072e-07	3.3286478122556854e-06
5141	(16, 286)	1.0219530711020908	3.8394980746485725e-05	0.000472007
5143	(16, 288)	0.7614311826221359	0.000209707	0.00201814
5144	(16, 289)	4.761955587578696	1.2551139291030948e-13	1.1268263548254383e-11
5145	(16, 290)	1.6624780743793697	3.6757097674692143e-07	8.159028376770703e-06
5154	(16, 299)	1.6714946676678348	9.368593901933886e-05	0.00102009
5300	(17, 150)	0.7956637517649473	0.00129017	0.00934278
5317	(17, 167)	0.8044787040097818	0.000520286	0.00436366
5329	(17, 179)	1.28444	3.630747239761036e-07	8.074066410115e-06
5330	(17, 180)	0.5879593598037425	0.000262847	0.00245567
5333	(17, 183)	0.4468436032506512	2.161710775171148e-05	0.000288353
5334	(17, 184)	0.41450615654216744	0.000412941	0.00359961
5335	(17, 185)	0.7130858378081883	1.7140949806916634e-08	5.283503615978815e-07
5336	(17, 186)	0.4020393680423769	0.00136473	0.00978151
5337	(17, 187)	0.948295	5.6691491016319984e-11	2.903770633700182e-09
5340	(17, 190)	0.9160666973017185	1.0248682141125082e-06	2.0271154631387494e-05
5343	(17, 193)	0.6705277371978797	0.000648913	0.0052704
5344	(17, 194)	0.8363704781636818	2.1047519709871625e-06	3.7975952540400047e-05
5345	(17, 195)	1.32182	1.250641068527152e-07	3.1380371039444137e-06
5352	(17, 202)	0.8570694374178852	0.000109164	0.00115884
5408	(17, 258)	0.9120665967406036	0.00129969	0.00939621
5409	(17, 259)	0.4959331870709559	0.00125253	0.00911807
5410	(17, 260)	1.3772441278675542	4.66395240822545e-09	1.6324171396354889e-07
5411	(17, 261)	0.7532334721924238	4.637781461201343e-05	0.000553383
5433	(17, 283)	0.49530770714018546	0.000271195	0.00251904
5435	(17, 285)	0.9078538708036042	1.5981065933575464e-10	7.465197927056368e-09
5436	(17, 286)	1.258576840450778	1.926307294079265e-12	1.327283432401178e-10
5437	(17, 287)	0.9680287525622561	1.1337799572599365e-09	4.4813998130615544e-08
5438	(17, 288)	1.5093919758701073	1.2317272884903113e-14	1.3339385596719848e-12
5439	(17, 289)	5.440295671412916	6.024635402250932e-23	5.105191483581092e-20
5440	(17, 290)	2.953299073119609	1.5836454944258988e-15	2.075366446997647e-13
5444	(17, 294)	0.7483675449175091	0.00119437	0.0087567
5448	(17, 298)	1.277135260316529	6.93287147115507e-05	0.000787546
5449	(17, 299)	1.596381391394285	1.8585569380459098e-05	0.000253731
5452	(17, 302)	1.1419849066808032	3.2351104197667695e-05	0.000407243
5513	(18, 69)	-0.658917	1.5008125889966675e-05	0.000209996
5514	(18, 70)	-0.540478	0.000147924	0.00149599
5591	(18, 147)	-0.486919	0.00101231	0.00763159
5595	(18, 151)	1.3913858372335905	0.000119088	0.00125072
5623	(18, 179)	0.9063624469810214	0.000803088	0.0062773
5629	(18, 185)	0.6696421444770726	2.4283693875820073e-06	4.293701860458867e-05
5630	(18, 186)	0.37440190116552907	0.00102682	0.00771933
5636	(18, 192)	0.7482671399659004	0.000261362	0.00244605
5638	(18, 194)	0.6681182623236941	0.000352128	0.00314267
5644	(18, 200)	0.8863988317388035	8.856112424837103e-05	0.00097218
5702	(18, 258)	1.0442923338082049	0.000164908	0.00164333
5704	(18, 260)	0.8664471886218585	2.7045895666988784e-05	0.000348917
5705	(18, 261)	0.606344	0.00128511	0.00931031
5729	(18, 285)	0.8086845924860049	4.6138832778913216e-05	0.000550668
5730	(18, 286)	0.9695922635206892	1.9607949025741728e-08	5.96776021356239e-07
5731	(18, 287)	0.7472852144469408	2.703380093008592e-06	4.713933641603177e-05
5732	(18, 288)	1.1510700559830844	1.4542723319065668e-09	5.6329436971466787e-08
5733	(18, 289)	4.9981801379432405	3.419518513466341e-17	6.526442719224334e-15
5734	(18, 290)	2.397847661749444	2.6706011516415154e-13	2.2394567053027227e-11
5735	(18, 291)	0.5402656822712062	0.00126633	0.0092005
5737	(18, 293)	0.9253047520267912	0.000433298	0.00374865
5743	(18, 299)	1.9767099744030288	2.9884794239705374e-06	5.157075550453766e-05
5916	(19, 179)	1.2498742579513857	5.130479716448511e-09	1.7815046785347198e-07
5917	(19, 180)	0.7326323815454632	6.360487578422103e-05	0.000728868
5919	(19, 182)	0.6781383203029177	0.000261208	0.00244555
5920	(19, 183)	0.39543162354178674	1.661110642501435e-05	0.000229763
5921	(19, 184)	0.5686246048288394	4.363079011339712e-06	7.165626634706542e-05
5922	(19, 185)	0.6957261630425844	1.2465108038304184e-08	3.9776942195749426e-07
5923	(19, 186)	0.42764457231805025	0.000167617	0.00166552
5924	(19, 187)	0.5563427270015421	0.000206229	0.00198903
5925	(19, 188)	0.7008546195484557	0.000265734	0.00247641
5931	(19, 194)	0.6678967706679859	0.000131742	0.0013588
5932	(19, 195)	1.1659471385734792	0.000110707	0.00117316
5937	(19, 200)	0.8127860007226685	5.181880336495702e-05	0.000608607
5943	(19, 206)	0.6414934440258456	0.000523699	0.00438924
5995	(19, 258)	1.3864530056904159	3.276998416657982e-07	7.417164972961442e-06
5997	(19, 260)	0.860285	4.0462488057009616e-07	8.895669711614116e-06
5998	(19, 261)	0.6835509797664706	0.000173232	0.00171391
6017	(19, 280)	0.6735524411582575	0.000335477	0.00301734
6020	(19, 283)	0.6716848212720803	1.87257602433827e-05	0.00025514
6021	(19, 284)	0.6562683609288757	0.000169106	0.00167859
6022	(19, 285)	0.8017685524561926	1.8539001768778992e-06	3.3949902830224484e-05
6023	(19, 286)	1.1098088377647386	1.1392668698977987e-08	3.688185595370883e-07
6024	(19, 287)	1.056784669925346	6.715187329710026e-10	2.798535489321173e-08
6025	(19, 288)	1.2228932294235344	3.3338481045647956e-11	1.805248848638836e-09
6026	(19, 289)	5.938280133571052	6.556573838510024e-21	3.1668907297387266e-18
6027	(19, 290)	2.222171377409116	1.673007943860437e-14	1.7877866525752868e-12
6028	(19, 291)	0.7863703456089594	7.860822030586376e-06	0.000119323
6031	(19, 294)	0.9510208628449255	0.000102348	0.00110051
6036	(19, 299)	1.282242223913927	9.35129268665465e-06	0.000138807
6208	(20, 179)	1.2470543348695997	0.000853146	0.00660276
6278	(20, 249)	0.48092337279303277	0.00133197	0.00958375
6290	(20, 261)	1.5558077707442681	0.000554003	0.00460725
6310	(20, 281)	1.3961188005330811	0.000804885	0.00628768
6313	(20, 284)	1.2517860614912926	0.00013877	0.00141557
6315	(20, 286)	1.1278850912783491	0.000169849	0.00168458
6316	(20, 287)	0.8584588420432595	0.000940058	0.00715841
6317	(20, 288)	1.9357480957690645	3.0539132743001213e-06	5.247494310279977e-05
6318	(20, 289)	5.760871402864417	1.344526882138679e-08	4.250130427629603e-07
6393	(21, 73)	-0.691395	0.00138983	0.00992609
6473	(21, 153)	1.8054446488198659	0.00108148	0.00804753
6507	(21, 187)	0.9166381016930192	8.372438725239015e-05	0.000924652
6579	(21, 259)	0.9427195922781859	2.638156192249643e-05	0.000341899
6607	(21, 287)	0.6562983614903037	0.000169915	0.00168489
6608	(21, 288)	0.6288175343713445	9.911244897445952e-05	0.00107169
6609	(21, 289)	2.8856686298757617	1.5008318662291197e-09	5.799334397658617e-08
6610	(21, 290)	2.079942277873411	4.262449384242124e-11	2.247604450963743e-09
6611	(21, 291)	0.6339149721380235	0.00125521	0.00913621
6754	(22, 144)	1.2618103468419264	0.00044646	0.00384119
6789	(22, 179)	1.339516786197017	5.299108947660598e-07	1.1285373072352494e-05
6793	(22, 183)	0.5238405666275007	2.776185602532117e-05	0.000357009
6794	(22, 184)	0.486708	6.200772865452104e-05	0.000712335
6795	(22, 185)	0.6317385471546648	8.249125606147585e-05	0.000913018
6797	(22, 187)	0.6006572341835015	9.041550518869014e-05	0.000990274
6798	(22, 188)	0.915977	7.349426614552884e-05	0.000826699
6870	(22, 260)	0.895412	0.000371039	0.00328896
6871	(22, 261)	0.8331626165377336	0.00048533	0.00411623
6885	(22, 275)	-0.819637	0.0010084	0.00760685
6890	(22, 280)	1.0172872530468127	0.000299279	0.00274298
6893	(22, 283)	0.7261164429715972	0.000316016	0.00286807
6894	(22, 284)	0.6513372957536593	0.000917948	0.00701658
6896	(22, 286)	0.8932120012362846	2.2562690904015387e-05	0.000298903
6898	(22, 288)	1.3879271491162006	3.2493861550166506e-08	9.426342382790346e-07
6899	(22, 289)	4.530862485889587	3.534943884943688e-14	3.549715687872455e-12
6900	(22, 290)	2.5676466596580774	4.654333066012024e-12	3.0094905143433303e-10
6904	(22, 294)	1.1252436459070418	0.000158445	0.00158744
6909	(22, 299)	1.5862338616695446	0.000303548	0.00277315
7340	(24, 153)	2.7610096473782773	0.000735769	0.00584321
7476	(24, 289)	6.9290107507176755	1.1014558822869524e-16	1.8472715475813224e-14
7477	(24, 290)	0.7672660822428059	0.00104874	0.00784502
7659	(25, 185)	0.7855405191015341	0.000877434	0.00675915
7763	(25, 289)	5.30623	2.0147996728097807e-07	4.791572574908184e-06
7764	(25, 290)	2.27249	2.5106822469380087e-05	0.000327753
7890	(26, 130)	0.6840383860882087	0.000723514	0.00576769
7939	(26, 179)	1.4319750967511156	2.020367190990333e-06	3.665409392912421e-05
7944	(26, 184)	0.6949375784152413	0.000146829	0.00148648
7945	(26, 185)	0.6406189927300312	8.345043737531497e-05	0.000921944
7948	(26, 188)	0.972493	0.000408655	0.00356805
7950	(26, 190)	0.7286450733926984	0.000918794	0.00702194
7959	(26, 199)	1.1032569335183873	0.000715077	0.00571553
7962	(26, 202)	0.8928363463235924	0.000415687	0.00361767
7966	(26, 206)	0.7762035859495673	0.000294469	0.00270505
7984	(26, 224)	1.8187023954472472	8.911785104699539e-05	0.000977403
8018	(26, 258)	1.8475470901440674	5.345506262425728e-05	0.00062562
8020	(26, 260)	0.8982390721313971	0.000284413	0.00262415
8032	(26, 272)	0.9673890590110099	0.00099986	0.00755187
8042	(26, 282)	0.840935	9.24921207893665e-06	0.000137376
8044	(26, 284)	0.8087025332380042	0.000919926	0.00702948
8045	(26, 285)	1.6071358548061068	8.469986220453152e-09	2.8175537495461964e-07
8046	(26, 286)	1.4023106244054777	3.078207329099258e-08	9.000029794359762e-07
8047	(26, 287)	1.3721391270188281	1.9114888623114216e-08	5.828713607228787e-07
8048	(26, 288)	2.0005570525035483	2.445795287854003e-09	9.087258322972016e-08
8049	(26, 289)	5.320127341741839	1.9703965755926687e-12	1.3537997865960383e-10
8050	(26, 290)	2.151889050009686	5.803944240945084e-09	1.9896118579268166e-07
8051	(26, 291)	0.883538	0.000823494	0.00640097
8054	(26, 294)	2.0244637325681727	0.000142751	0.00145036
8059	(26, 299)	2.278987466842252	2.3918615353032862e-05	0.000314622
8224	(27, 179)	1.2233733762773273	1.87076341380649e-05	0.000255037
8226	(27, 181)	1.0638171291692669	0.000250207	0.00235855
8229	(27, 184)	0.6457934648912281	4.533384132510322e-05	0.000542535
8269	(27, 224)	1.380780891036529	0.000941015	0.00716456
8305	(27, 260)	1.3022617625475226	5.11535322109493e-06	8.205801259784332e-05
8331	(27, 286)	1.2528767361510516	4.756206815735518e-08	1.3279164474383888e-06
8332	(27, 287)	1.1123236523945113	1.7958463666645665e-06	3.301909986915311e-05
8333	(27, 288)	1.330198638220809	1.1398778767738361e-07	2.893181362377985e-06
8334	(27, 289)	5.680948188967329	4.076551126218064e-11	2.1661330687289188e-09
8335	(27, 290)	1.081379735425302	0.000175963	0.00173808
8615	(28, 286)	1.2141863448244166	0.000202979	0.00196125
8617	(28, 288)	1.5635717216607998	4.207530232978279e-06	6.933739944833978e-05
8618	(28, 289)	4.224238608427151	2.064301012779813e-10	9.397530934804688e-09
8619	(28, 290)	1.7663250305781883	3.478326871960433e-06	5.878469777556363e-05
8791	(29, 179)	1.1863983846530552	2.22005885992454e-05	0.000295077
8796	(29, 184)	0.46394094121644025	0.000569822	0.00472174
8839	(29, 227)	0.674991	7.302882860815334e-05	0.000822613
8872	(29, 260)	0.7918753446363441	0.000385404	0.00339697
8894	(29, 282)	0.7589260463904379	2.9325149233464624e-05	0.000374223
8898	(29, 286)	0.8258018366983324	6.143576865452066e-06	9.643838354832636e-05
8899	(29, 287)	0.9247745047781553	1.3488149933090174e-07	3.3478475329814414e-06
8900	(29, 288)	1.1049216010483767	9.644411288692187e-11	4.700652973311012e-09
8901	(29, 289)	6.014904161208686	3.881039972778445e-15	4.640052270425041e-13
8902	(29, 290)	1.7835083020267284	6.807873184415628e-10	2.834716230003959e-08
9023	(30, 129)	0.4884548638241619	0.00126291	0.00918531
9043	(30, 149)	0.8862803948488172	0.0011896	0.00873129
9044	(30, 150)	1.223402176958042	0.000500367	0.00422521
9047	(30, 153)	2.5342297257747712	4.655198317044e-05	0.000554913
9079	(30, 185)	0.654412	0.000127752	0.00132387
9181	(30, 287)	0.7236035892834375	8.833518615449885e-05	0.00096992
9182	(30, 288)	0.5121044768346814	0.00132126	0.00951942
9183	(30, 289)	6.693954585854991	3.5437939348503125e-15	4.279219771180123e-13
9184	(30, 290)	1.0387668947327422	5.054791477090288e-06	8.124841368883128e-05
9361	(31, 186)	0.720097	3.8295131379781815e-05	0.000471019
9365	(31, 190)	0.632568	0.001009	0.00761019
9374	(31, 199)	1.0788288726838806	0.000683266	0.00549583
9428	(31, 253)	1.0500802921717771	7.843591542010681e-05	0.000873941
9430	(31, 255)	1.6080947117098299	0.00139904	0.00998596
9435	(31, 260)	0.7359734950400934	0.00116506	0.00857564
9436	(31, 261)	0.733345	0.000543885	0.00453106
9460	(31, 285)	0.7259915982863867	0.00110085	0.00817778
9461	(31, 286)	0.9957514009773484	3.3760808811774387e-06	5.7317427993585756e-05
9463	(31, 288)	1.6637284380587647	1.6885425240334155e-07	4.081996619286187e-06
9464	(31, 289)	6.120669615520748	9.676723541256282e-14	8.852186056178403e-12
9465	(31, 290)	2.2010034382369237	2.4942979644430892e-08	7.427687175127351e-07
9474	(31, 299)	1.1471720876854987	0.00076131	0.00600654
9634	(32, 179)	2.2361997390824353	2.093005896839899e-05	0.000280399
9657	(32, 202)	1.112824470395899	0.00131911	0.00950822
9741	(32, 286)	1.535070432395537	3.708051899418473e-08	1.061034447830638e-06
9742	(32, 287)	0.9370096900116295	0.000759173	0.00599511
9743	(32, 288)	1.6308542087838598	8.676215240760864e-08	2.2689218859988654e-06
9744	(32, 289)	5.688827931002666	8.985087378859732e-13	6.728507061803162e-11
9745	(32, 290)	1.8554871286330965	7.485096586960262e-08	1.9974455814738546e-06
9754	(32, 299)	2.2890461660829953	0.000202983	0.00196125
9875	(33, 141)	1.4900425833019164	0.000179699	0.00176955
9893	(33, 159)	1.0918251935201326	5.705642241930646e-05	0.000662472
9913	(33, 179)	1.3782154563748406	8.283337282105948e-06	0.000124717
9922	(33, 188)	0.7522908944071168	0.000594535	0.0048955
9994	(33, 260)	1.1362064069004658	9.420238097112243e-06	0.000139658
10016	(33, 282)	0.7754629417920234	0.000628991	0.00512758
10020	(33, 286)	1.4565469152881718	8.49196171165889e-09	2.8229197703705165e-07
10022	(33, 288)	1.9131458127356347	2.7694010493065616e-09	1.0195490859950933e-07
10023	(33, 289)	4.581236164666244	2.5694302293789996e-15	3.2319283726363297e-13
10024	(33, 290)	2.5509994452204774	2.8649900363219375e-09	1.0531345794854331e-07
10025	(33, 291)	1.1732994492844475	2.530941744459024e-05	0.000329685
10026	(33, 292)	1.1098208640346523	0.000122946	0.00128454
10033	(33, 299)	2.44214	3.85210602047243e-08	1.1002990709334054e-06
10050	(34, 38)	-1.14364	0.000258149	0.0024197
10297	(34, 285)	0.7766856829137614	0.000148177	0.00149793
10301	(34, 289)	5.502778555386656	1.0377747940725224e-11	6.224551612293825e-10
10302	(34, 290)	1.229530519448562	2.890635802432264e-05	0.000369954
10351	(35, 62)	-1.99822	0.00120214	0.00880702
10522	(35, 233)	-3.72915	0.000316554	0.00287242
10578	(35, 289)	-8.21524	2.1179926680568828e-15	2.706379996291415e-13
10798	(36, 233)	-11.8075	0.000142608	0.00144922
10854	(36, 289)	-10.4508	2.0536311969818706e-13	1.7587312135713003e-11
11021	(37, 181)	2.3719764393217924	7.183814320269283e-06	0.000110505
11098	(37, 258)	3.424424468248632	0.000101497	0.00109339
11126	(37, 286)	1.7349768543591697	1.4368067472915974e-06	2.7331917950409407e-05
11128	(37, 288)	3.3336376271965866	1.366385008565949e-07	3.377572277315451e-06
11129	(37, 289)	4.7430523941082905	8.506694465310555e-08	2.2342678051602234e-06
11130	(37, 290)	4.3582360360964465	1.0227703313812862e-06	2.0254542753607014e-05
11139	(37, 299)	3.1930675202102567	0.000187973	0.00183791
11293	(38, 179)	1.306138727037724	1.865462511491976e-05	0.000254511
11295	(38, 181)	1.1509022947874004	0.000538058	0.0044901
11298	(38, 184)	0.7043180542194412	0.000569812	0.00472174
11309	(38, 195)	0.9599443141923494	4.898674378763895e-05	0.00058064
11316	(38, 202)	0.9877544444430364	0.00107358	0.00799741
11396	(38, 282)	0.5921331684721245	0.000893268	0.00685832
11399	(38, 285)	1.1352921763741703	1.4373473626699671e-06	2.7331917950409407e-05
11400	(38, 286)	1.4299646115499236	3.576376822489362e-07	7.984380054076208e-06
11401	(38, 287)	1.1447910000752501	4.879215394673998e-06	7.88724841961676e-05
11402	(38, 288)	1.3221577192307195	2.95485471397936e-06	5.10817600357613e-05
11403	(38, 289)	4.786828187749818	9.716506402493343e-13	7.165144667890549e-11
11404	(38, 290)	1.92838	6.034589886376255e-08	1.6384301635854947e-06
11413	(38, 299)	1.936319863802598	0.000108188	0.0011505
11620	(39, 233)	-3.80735	0.00030192	0.00276194
12115	(41, 185)	1.397436008913081	0.00105785	0.00790214
12120	(41, 190)	1.4310146976931173	0.000457111	0.0039147
12216	(41, 286)	1.1029370086371786	0.0012655	0.00919867
12350	(42, 150)	1.7980584023740225	0.000653646	0.00530439
12489	(42, 289)	6.459528244768827	2.1714615405810644e-11	1.2224214903450582e-09
12490	(42, 290)	1.2693845406161754	0.000114448	0.00120854
12702	(43, 233)	-4.88502	0.00102298	0.00769746
12758	(43, 289)	-6.01045	7.801018237987888e-07	1.58451211906246e-05
12916	(44, 179)	1.440537979731557	1.4011046581752782e-05	0.000197706
12984	(44, 247)	0.9141942645888763	0.000721869	0.0057581
12997	(44, 260)	1.5536284183668174	1.3679956750630583e-05	0.000193884
13017	(44, 280)	1.6196994661209922	0.000897731	0.00688712
13021	(44, 284)	0.9085327711226003	0.000608512	0.0049905
13023	(44, 286)	1.0815900677336239	2.4990225223266454e-06	4.403695251765754e-05
13024	(44, 287)	0.8024970804006176	0.000346827	0.0031007
13025	(44, 288)	1.1635488577456212	2.5258418253246755e-05	0.000329287
13026	(44, 289)	6.023057303682799	5.411214540981745e-14	5.227341470879186e-12
13027	(44, 290)	2.368458623925455	2.1431230742058713e-06	3.853871467133946e-05
13028	(44, 291)	1.2351812019134203	2.028953152143524e-05	0.000273134
13031	(44, 294)	1.448424237799025	0.000671629	0.00541948
13188	(45, 184)	0.6010566432911897	4.4343713854399914e-05	0.000532533
13264	(45, 260)	1.2878254633238206	1.2375689177400853e-06	2.392947009438105e-05
13286	(45, 282)	0.8909868511359912	0.000147202	0.00148901
13289	(45, 285)	0.9030381530043385	9.89645736133585e-05	0.00107057
13290	(45, 286)	0.8555398491346548	2.2239523736143204e-05	0.000295351
13291	(45, 287)	0.6781096408229965	0.000148543	0.001501
13292	(45, 288)	1.7998691060472194	2.0437455031385217e-11	1.155912781581894e-09
13293	(45, 289)	5.515246827503184	1.2670583063192904e-12	9.026575701110331e-11
13294	(45, 290)	3.0971655597576744	2.567111717492737e-11	1.42685918373552e-09
13295	(45, 291)	1.103015322565531	0.000608728	0.00499103
13298	(45, 294)	1.1919787006185656	0.000578509	0.00478551
13559	(46, 289)	-6.56297	6.99417307184799e-07	1.4393930700610558e-05
13714	(47, 179)	1.4642528799382784	2.9505506835758302e-05	0.00037583
13716	(47, 181)	1.102887114097054	0.000530495	0.00443756
13720	(47, 185)	0.5454599390851195	0.00034245	0.00307048
13722	(47, 187)	0.627986	0.00092572	0.00706481
13730	(47, 195)	0.9378428992520795	0.00129792	0.00938548
13741	(47, 206)	0.8311316262098927	0.000325441	0.00294201
13793	(47, 258)	1.5296522220434494	0.000436006	0.00376668
13817	(47, 282)	0.689173	0.00134251	0.00963944
13818	(47, 283)	0.6772048760543927	0.000293329	0.00269509
13820	(47, 285)	0.9354317259646878	0.000263053	0.00245628
13821	(47, 286)	0.9901062702851324	2.0143184527658517e-05	0.000271473
13823	(47, 288)	1.1555545747794642	7.922325813816583e-05	0.000881696
13824	(47, 289)	4.389872684723667	1.2092786860703289e-14	1.3125701082220888e-12
13825	(47, 290)	2.229837889186155	1.1156284757268075e-08	3.618936937950338e-07
13985	(48, 186)	0.5767915616553074	0.000187003	0.0018288
14059	(48, 260)	1.0394123914698228	0.000310743	0.00282962
14084	(48, 285)	0.8138594221405092	0.000129315	0.00133805
14085	(48, 286)	0.857761	0.000189634	0.00185041
14087	(48, 288)	1.183057790876019	5.28946635505637e-05	0.000619962
14088	(48, 289)	2.1641183386486476	7.981042318527887e-07	1.6163200210784713e-05
14089	(48, 290)	1.9401894959011359	2.3642204321721268e-08	7.066473458808533e-07
14093	(48, 294)	2.32911	0.00020257	0.00195843
14098	(48, 299)	1.5686534997271062	0.00126423	0.00919218
14352	(49, 290)	1.7324120244226509	4.991654195281784e-05	0.000589924
14610	(50, 286)	0.9680572674920195	0.000479721	0.0040751
14612	(50, 288)	1.3083691692786332	0.000942718	0.00717639
14613	(50, 289)	5.384652504637104	1.0205583161976597e-07	2.6192341780373626e-06
14614	(50, 290)	2.3841281200787576	2.347189812228192e-05	0.000309336
14705	(51, 120)	2.6360669789938322	0.00122677	0.00895854
14874	(51, 289)	5.516974294045795	6.903024310628922e-07	1.423685077858144e-05
14875	(51, 290)	1.673585977071169	7.30267155083144e-05	0.000822613
15001	(52, 156)	3.0605201119050363	1.4155818269997854e-05	0.000199457
15024	(52, 179)	1.5762261168099674	0.000102085	0.00109793
15033	(52, 188)	1.4411844017290025	8.438471264589472e-07	1.701822966809754e-05
15047	(52, 202)	1.0408110507959591	0.00107558	0.00800866
15131	(52, 286)	1.671698312284723	5.0421022795586284e-05	0.000595158
15133	(52, 288)	2.957473163005776	3.480740390948702e-08	1.0025238021658513e-06
15134	(52, 289)	4.501276044629689	3.0197565734186343e-07	6.873575035470945e-06
15135	(52, 290)	2.204093346089921	0.000683251	0.00549583
15364	(53, 260)	1.5037645469069865	6.564545041236973e-05	0.000748699
15381	(53, 277)	2.9814937092238534	0.000532467	0.00444806
15390	(53, 286)	1.8155989720422188	1.0102879385454617e-05	0.00014891
15391	(53, 287)	1.0569362658726804	0.000298319	0.00273469
15392	(53, 288)	1.7047704467993667	4.658750414724315e-05	0.000555199
15393	(53, 289)	3.4974029721784645	4.0633614576388905e-09	1.4374775263008848e-07
15394	(53, 290)	2.52657	1.3282383443568385e-06	2.5500292162636592e-05
15395	(53, 291)	1.765616930614262	0.000107695	0.00114627
15396	(53, 292)	1.7364064387303753	0.000200133	0.0019372
15777	(55, 158)	0.6898266569946632	0.000721953	0.0057581
15778	(55, 159)	0.9359866902452587	0.000970159	0.00734938
15798	(55, 179)	1.2539760744776274	3.281871765468482e-06	5.588580912242535e-05
15804	(55, 185)	0.4641754115371145	0.00119656	0.00877148
15806	(55, 187)	0.7920924652238397	1.0692678076229416e-05	0.000156268
15807	(55, 188)	1.0104118038478993	2.4678028447823768e-05	0.000323291
15872	(55, 253)	0.7038337419131788	0.000618065	0.00505557
15877	(55, 258)	1.089641899616813	1.6956726782495956e-05	0.000233874
15879	(55, 260)	0.9949040363010123	9.703326460466803e-07	1.930314544345169e-05
15881	(55, 262)	0.6137299055369516	0.000626947	0.00511437
15902	(55, 283)	0.4781308317979476	0.00092099	0.00703649
15903	(55, 284)	0.5023737581231453	0.00131824	0.00950332
15904	(55, 285)	1.0225037068364156	2.067857292110714e-07	4.903268289947943e-06
15905	(55, 286)	0.9669832352156291	3.6450846644370908e-09	1.305124050237034e-07
15906	(55, 287)	0.9092986036304593	3.9826599189934636e-08	1.1349053495416123e-06
15907	(55, 288)	0.8094047169893206	6.881838895344075e-07	1.4211157064327903e-05
15908	(55, 289)	5.962353802566743	9.29964298909562e-17	1.592844170270594e-14
15909	(55, 290)	2.369430052425164	7.095958769779224e-12	4.4281899811254044e-10
15918	(55, 299)	2.124708995873069	1.62361532803507e-06	3.0278858671591473e-05
16054	(56, 179)	1.5398773135001034	0.000154621	0.00155623
16055	(56, 180)	0.9897094784322767	0.00114882	0.00847419
16056	(56, 181)	0.9998812757990436	0.000620585	0.00507189
16059	(56, 184)	0.5732273990692285	0.000344329	0.00308332
16063	(56, 188)	1.1257241786010161	0.000107208	0.0011421
16077	(56, 202)	0.956873	0.000544731	0.00453717
16134	(56, 259)	0.6970567926580925	0.00132002	0.0095133
16135	(56, 260)	1.1511728610120304	2.665124023212043e-07	6.1269945476042316e-06
16160	(56, 285)	0.6678534939032245	0.000133284	0.00137091
16161	(56, 286)	1.0146502598473708	7.797896945267903e-08	2.0660791023224627e-06
16162	(56, 287)	0.9754842837458625	6.626130381263697e-07	1.3747797403153687e-05
16163	(56, 288)	1.0257155319671356	3.0365125484771513e-06	5.224255381121989e-05
16164	(56, 289)	6.565416344527722	1.4086959030709433e-13	1.2439016602235765e-11
16165	(56, 290)	1.5126152115274853	2.0398433578016645e-07	4.846358781366365e-06
16309	(57, 179)	1.1849317489951015	1.9137440026802273e-06	3.486595728745306e-05
16315	(57, 185)	0.5859625286759045	0.000757819	0.00598682
16336	(57, 206)	1.07682	3.925506337563137e-06	6.533696653799814e-05
16353	(57, 223)	1.172960995210412	0.00123463	0.0090054
16390	(57, 260)	0.8954451530494714	1.1869793452471069e-05	0.000171448
16415	(57, 285)	0.9766290556327788	9.327478894066143e-08	2.4118124093270275e-06
16417	(57, 287)	0.8527229948485743	7.950525842938304e-05	0.00088402
16418	(57, 288)	0.9444016683008937	1.8411086561535543e-06	3.377416984461558e-05
16419	(57, 289)	4.436668136507582	2.851108890539009e-14	2.905304019449888e-12
16420	(57, 290)	1.7375295563265156	8.112926728861895e-07	1.6395919411328803e-05
16561	(58, 177)	1.0748294473317812	0.000310783	0.00282962
16563	(58, 179)	0.8282448184622518	0.000265644	0.00247605
16567	(58, 183)	0.5155492148329568	0.000120125	0.00126016
16569	(58, 185)	0.5952671490913646	0.000106779	0.00113878
16570	(58, 186)	0.5360034346432833	0.000198316	0.00192115
16571	(58, 187)	0.7065740356239507	2.7554918326333946e-05	0.000354915
16579	(58, 195)	1.0350845580826233	0.000177457	0.00175104
16584	(58, 200)	0.8627410996898305	0.000131041	0.00135302
16586	(58, 202)	0.7344356475360216	0.000733707	0.00582779
16642	(58, 258)	1.1492656394655534	1.2655387742885461e-05	0.000181116
16644	(58, 260)	0.6987083755102019	0.000767969	0.00605018
16645	(58, 261)	0.8826747986422617	0.000123838	0.0012919
16665	(58, 281)	0.7386374601158504	0.000312826	0.00284553
16666	(58, 282)	0.7378805049064197	2.947511760500908e-05	0.000375576
16669	(58, 285)	0.696211	3.179838092202181e-06	5.432779010069225e-05
16670	(58, 286)	1.1445515923881413	2.0719926367075293e-09	7.782704079771306e-08
16671	(58, 287)	0.8347154018163878	3.235496089200134e-07	7.330098339796232e-06
16672	(58, 288)	1.5062657566605973	4.100193909404363e-10	1.7682452323048226e-08
16673	(58, 289)	4.804049837971142	2.7562383826981913e-15	3.413565900582188e-13
16674	(58, 290)	1.9474467989590138	1.5959704342563008e-11	9.18795803873821e-10
16675	(58, 291)	0.6681025766941959	0.000456871	0.00391334
16678	(58, 294)	1.0391883728094522	0.000235572	0.00224205
16680	(58, 296)	1.8057061483113264	0.00126845	0.00921336
16684	(58, 300)	0.8045572542431861	0.000331267	0.00298229
16781	(59, 144)	1.09403	0.000689807	0.00554105
16791	(59, 154)	1.7477272599539049	0.000236724	0.00225124
16816	(59, 179)	1.442015865698714	3.241014841894774e-06	5.5315992183165896e-05
16818	(59, 181)	1.1811277011983967	0.000236556	0.00225008
16820	(59, 183)	0.47434262399851757	0.000377454	0.00333481
16821	(59, 184)	0.61414	3.670149014014456e-05	0.000453961
16822	(59, 185)	0.6554368190103348	8.329800163853074e-05	0.000921103
16823	(59, 186)	0.6840629208552529	0.00026946	0.00250437
16824	(59, 187)	0.8272138777316309	0.000560939	0.00465451
16825	(59, 188)	0.9468737058625427	0.000266797	0.00248536
16827	(59, 190)	0.8187435692274052	0.000326905	0.00295082
16831	(59, 194)	0.9452763745777052	1.0989114257759757e-05	0.000160128
16832	(59, 195)	1.0752868710341403	0.00026864	0.00249915
16837	(59, 200)	0.989436	0.000346393	0.00309779
16839	(59, 202)	0.7317648794869348	0.000754742	0.00596739
16841	(59, 204)	0.5671461364180448	0.000109281	0.00115983
16860	(59, 223)	1.6807706153953863	0.00135995	0.00975015
16890	(59, 253)	0.8306314704058823	0.00117826	0.00866229
16895	(59, 258)	2.0773185506621017	1.513396235075492e-05	0.000211512
16897	(59, 260)	1.0280960674912598	4.417598095715592e-05	0.000531046
16898	(59, 261)	1.1030245484793133	0.000226431	0.002161
16919	(59, 282)	0.9288547207414205	3.119951876459565e-05	0.000394391
16921	(59, 284)	0.7804034766765816	0.000263196	0.00245641
16922	(59, 285)	0.890058	0.000160937	0.0016084
16923	(59, 286)	1.430884305668152	1.5511936921057553e-07	3.789792944987359e-06
16924	(59, 287)	1.2558176418199727	1.5221456953494814e-06	2.8696783462558665e-05
16925	(59, 288)	2.867514589404208	4.36504816532508e-13	3.5198028619927664e-11
16926	(59, 289)	4.575149109095804	7.777629232165284e-16	1.0952398528945055e-13
16927	(59, 290)	2.3316173707907843	5.733642701283124e-11	2.9336936029097053e-09
16933	(59, 296)	2.6540434343763906	7.152589457449525e-06	0.00011013
16936	(59, 299)	1.6665339524053417	0.000259296	0.00242954
16937	(59, 300)	1.321487583233633	2.2716453772861464e-05	0.000300363
17068	(60, 179)	0.9138661180963727	0.00114526	0.0084512
17072	(60, 183)	0.5440819786323348	0.000445007	0.00382938
17074	(60, 185)	0.670657	0.00010131	0.00109202
17172	(60, 283)	0.6759207643261782	0.000110801	0.0011739
17174	(60, 285)	0.8624058665300022	2.501667175793383e-06	4.406747857694974e-05
17175	(60, 286)	1.0780338937263956	6.245017485307293e-08	1.687971961711402e-06
17176	(60, 287)	0.991435	1.1504845577104797e-07	2.917036988030125e-06
17177	(60, 288)	0.7650124033164457	7.125043821431352e-06	0.000109846
17178	(60, 289)	4.340572162890584	1.97240398030146e-15	2.5541309558321933e-13
17179	(60, 290)	1.6671507606885536	5.2030960954232304e-08	1.4393742526061708e-06
17180	(60, 291)	0.8457073770683031	0.000186884	0.001828
17188	(60, 299)	1.1831192649477702	0.000328592	0.00296411
17429	(61, 289)	-5.7443	3.5764769734569654e-05	0.000444309
17479	(62, 89)	-2.31931	0.000357454	0.00318197
17586	(62, 196)	1.6841481238674028	0.000959939	0.00729025
17679	(62, 289)	-5.40583	9.231677541044897e-07	1.8440829483457798e-05
17752	(63, 113)	1.339435723836477	0.000819545	0.00637642
17798	(63, 159)	1.9582673501253196	0.00105051	0.00785582
17825	(63, 186)	1.0821645581086672	0.000793468	0.00622164
17832	(63, 193)	1.3874062530288769	0.000441891	0.00380731
17835	(63, 196)	1.6865150477836868	7.260480249635376e-05	0.000818792
17900	(63, 261)	1.2204996896017462	0.000931613	0.00710306
17925	(63, 286)	1.1658917998341167	0.000383955	0.00338668
17929	(63, 290)	1.6635547841815688	3.735803629182989e-05	0.00046102
18013	(64, 126)	-0.878234	0.000463401	0.00395734
18020	(64, 133)	-0.466126	0.000815357	0.006351
18046	(64, 159)	1.5191583763506042	0.000125935	0.00130869
18066	(64, 179)	1.2283216230267853	4.085828948817201e-05	0.000495231
18071	(64, 184)	0.8572598472262914	2.222873337705746e-06	3.9780290879779636e-05
18072	(64, 185)	0.7569234662157445	3.66631828657759e-06	6.163830127392418e-05
18087	(64, 200)	0.9653748343590184	0.000367616	0.00326398
18089	(64, 202)	1.0425433539894275	0.00118731	0.00872084
18115	(64, 228)	1.7694684325870111	0.00095043	0.00722599
18145	(64, 258)	1.6255887563502656	0.000398388	0.00349229
18147	(64, 260)	0.7526735721722628	0.000555087	0.00461547
18171	(64, 284)	0.6261975842139546	0.00132636	0.00954905
18172	(64, 285)	0.811787	0.000103182	0.00110751
18173	(64, 286)	1.3657397380104477	3.351222899739346e-09	1.2143092069040522e-07
18174	(64, 287)	1.5060026015521943	8.179203586920875e-08	2.1564613125101814e-06
18175	(64, 288)	1.8036296985882527	1.4919634470993606e-08	4.6642929746502407e-07
18176	(64, 289)	3.570155631233229	9.993563345920424e-10	4.019143240393858e-08
18177	(64, 290)	2.384454752036746	2.0641007657906446e-10	9.397530934804688e-09
18178	(64, 291)	1.0278487538661976	0.000406032	0.00354836
18393	(65, 259)	1.189996709302937	0.000224278	0.00214469
18423	(65, 289)	3.072812348806634	2.61056192417407e-07	6.027378178753908e-06
18559	(66, 179)	1.2285921770756696	0.000541359	0.00451376
18659	(66, 279)	1.2619297429562955	0.000527021	0.00441172
18666	(66, 286)	0.7581258873672791	0.0011198	0.00830327
18668	(66, 288)	1.0547352468628188	4.047492570562413e-06	6.708920338048562e-05
18669	(66, 289)	6.22248	1.3034180695710102e-13	1.1658591884879511e-11
18670	(66, 290)	1.2540466705164004	0.000282258	0.00260725
18693	(67, 68)	0.2833015662228048	0.000106122	0.00113391
18759	(67, 134)	-0.465935	0.000279773	0.00258727
18784	(67, 159)	1.263290904264608	0.000547942	0.00456156
18792	(67, 167)	0.7137288971219193	0.000887692	0.00682202
18804	(67, 179)	0.8986553207748866	0.000269169	0.0025031
18807	(67, 182)	0.7133755874742299	0.000141342	0.00143756
18813	(67, 188)	1.0392131019248387	3.1579376671358597e-06	5.4031720602312845e-05
18815	(67, 190)	0.8795843065769626	2.4506218907029245e-05	0.000321302
18820	(67, 195)	1.4031812447898724	1.3500596541104404e-06	2.5897232467509285e-05
18825	(67, 200)	1.333695142636958	6.8921190638711885e-06	0.000106629
18853	(67, 228)	1.4364191878776302	2.3294190266620917e-05	0.000307329
18883	(67, 258)	1.177645719820509	0.000170803	0.0016923
18901	(67, 276)	1.0438858224514973	0.000877736	0.00675949
18906	(67, 281)	0.7587175104607884	0.000269862	0.00250762
18909	(67, 284)	0.8818365646441044	6.225217812720246e-07	1.3016634007454572e-05
18910	(67, 285)	0.8040536527952108	7.448469581446655e-05	0.000835117
18911	(67, 286)	1.4543223944790264	3.4846270410676214e-11	1.8763764850680845e-09
18912	(67, 287)	1.1053681969330196	5.394442733843097e-08	1.4821216068677785e-06
18913	(67, 288)	1.860580339696858	2.9347483531813113e-07	6.699020803733956e-06
18914	(67, 289)	4.7153755667011525	4.365269124818449e-09	1.537905645498584e-07
18915	(67, 290)	2.24274	9.788546228314885e-10	3.943257476011987e-08
18916	(67, 291)	0.782205	0.000501578	0.00423396
18917	(67, 292)	0.816774	0.00101335	0.00763826
18921	(67, 296)	1.9003366179921517	5.815635201229952e-06	9.179771106359736e-05
18924	(67, 299)	1.964542893340114	3.9379092902718236e-07	8.689125474162603e-06
18947	(68, 78)	0.8354481378801163	9.152524520305559e-05	0.000999946
18986	(68, 117)	0.8086845978350066	0.000197328	0.00191311
19010	(68, 141)	1.0186505082151496	0.000498008	0.00420824
19012	(68, 143)	0.9688956680174191	0.00088696	0.0068187
19022	(68, 153)	1.5022875668372742	0.00137887	0.00986675
19027	(68, 158)	0.6634085811104831	0.000726498	0.00578384
19028	(68, 159)	1.1006746188575636	0.000879618	0.00677075
19031	(68, 162)	1.0559789758213336	0.00131559	0.00948699
19036	(68, 167)	0.918459	5.181200594224133e-05	0.000608607
19048	(68, 179)	1.14082	4.346678284855738e-08	1.2313718934710674e-06
19051	(68, 182)	0.5687499365239739	0.000611841	0.00501145
19057	(68, 188)	1.1197604640344208	4.469011817276686e-09	1.5710170290122358e-07
19059	(68, 190)	0.9487275553426585	2.83443543797796e-06	4.9176029486269205e-05
19061	(68, 192)	0.7963677062162096	0.000386606	0.00340384
19062	(68, 193)	0.6856806410783197	0.00114502	0.0084512
19064	(68, 195)	1.5981231892721561	4.9701250224987955e-08	1.3820495608043428e-06
19066	(68, 197)	0.6371581729511877	0.000562972	0.00467058
19069	(68, 200)	1.179704478670499	4.7626312014792313e-07	1.030182936241148e-05
19097	(68, 228)	1.4627191554289074	0.000179953	0.00177097
19127	(68, 258)	1.2998765759322994	2.754774123588251e-06	4.7914420217297844e-05
19128	(68, 259)	1.0958335161079558	1.7862581837727604e-09	6.798901224145634e-08
19129	(68, 260)	1.0428917976665288	2.0506946405075388e-07	4.8673514413343795e-06
19130	(68, 261)	0.7759281885568787	6.653960685199713e-06	0.000103508
19132	(68, 263)	0.8785692265107249	6.405615976984414e-05	0.000733517
19149	(68, 280)	0.7973727875539071	0.00104229	0.00780884
19150	(68, 281)	0.6598439474879725	0.000399575	0.00349994
19151	(68, 282)	0.40903034971495345	0.000258197	0.0024197
19152	(68, 283)	0.5697776477325442	9.562470241238546e-05	0.00103863
19154	(68, 285)	0.7767111367699117	5.849475462662034e-07	1.2337795385241874e-05
19155	(68, 286)	1.291065657923514	2.685662846712106e-15	3.360626973032162e-13
19156	(68, 287)	1.4173685957867104	2.8364510941279563e-17	5.630017635952641e-15
19157	(68, 288)	1.6743355773466948	4.5119759282117534e-13	3.626172201473476e-11
19158	(68, 289)	5.474228437746687	1.2840406335634816e-16	2.116738793233779e-14
19159	(68, 290)	2.510724122927809	7.127505292304867e-16	1.0125459797753453e-13
19160	(68, 291)	0.7024867296461555	0.000111361	0.0011788
19162	(68, 293)	1.1069730748878677	0.00023758	0.00225893
19163	(68, 294)	0.993825	0.000127503	0.00132213
19165	(68, 296)	1.5290184339196198	5.83723377416062e-08	1.58931357680796e-06
19167	(68, 298)	0.9586744123118045	0.00025201	0.00237139
19168	(68, 299)	2.1832129267730505	1.1145081036377535e-09	4.4196926037608486e-08
19169	(68, 300)	1.2583502376576894	1.5447427545648034e-06	2.8975270716192796e-05
19170	(68, 301)	0.9001226966477277	1.3406140061735436e-06	2.5726260275005298e-05
19171	(68, 302)	1.0872151968575174	0.000192638	0.00187593
19256	(69, 144)	0.8729688747967078	0.000393286	0.00345133
19265	(69, 153)	1.799349295935145	3.2725000140034776e-05	0.000411199
19279	(69, 167)	0.702004	0.000318816	0.00289186
19291	(69, 179)	1.3485375210758086	3.0306338456200956e-08	8.86630196107185e-07
19292	(69, 180)	0.6921031873536452	0.00114089	0.00842601
19294	(69, 182)	0.7057157391203457	0.00023867	0.00226751
19295	(69, 183)	0.5133943262395186	1.0614052329841749e-05	0.00015526
19296	(69, 184)	0.5402502269713831	0.000473908	0.00403352
19302	(69, 190)	0.7154291252418835	0.000807241	0.00630303
19306	(69, 194)	0.9030229889658538	3.960766451254356e-06	6.585507069261158e-05
19307	(69, 195)	1.0139886720914215	8.344650894973893e-05	0.000921944
19312	(69, 200)	1.0777493874348347	6.833023136663737e-05	0.000776752
19340	(69, 228)	0.9932490409551179	0.000124355	0.00129533
19370	(69, 258)	1.2810666913455802	5.5037442894202346e-05	0.000641342
19371	(69, 259)	0.8833069946489815	3.4297253942023477e-06	5.806490230121542e-05
19372	(69, 260)	0.6922225722926634	0.000386396	0.00340261
19373	(69, 261)	0.6589498737301989	0.000493414	0.0041738
19374	(69, 262)	0.5363446919450726	0.00136978	0.00980901
19386	(69, 274)	-0.612824	0.00128594	0.00931498
19396	(69, 284)	0.7194767113764433	1.6268147818247913e-07	3.9505671582161505e-06
19397	(69, 285)	0.9937713461713866	7.217083256161747e-07	1.478966221280732e-05
19398	(69, 286)	1.1335298321461553	6.027379670405127e-10	2.5359622426850004e-08
19399	(69, 287)	1.3422460595991035	4.617067793672102e-08	1.2958105258695885e-06
19400	(69, 288)	1.3783758905950443	3.887891114993453e-07	8.610225985570782e-06
19401	(69, 289)	6.047006951092055	3.618480658729361e-11	1.9398028223894212e-09
19402	(69, 290)	2.026872583532956	3.5792210126478396e-10	1.56310989269352e-08
19403	(69, 291)	0.9189052208180853	0.000115227	0.00121519
19411	(69, 299)	1.1381503784618123	0.000167524	0.00166528
19498	(70, 144)	0.899445	0.000662521	0.005362
19504	(70, 150)	0.6440986271897455	0.000434515	0.00375649
19506	(70, 152)	1.643706411821464	0.000724267	0.00577179
19507	(70, 153)	1.3366661733854008	0.0011118	0.00825152
19513	(70, 159)	1.0609000316804884	0.000162827	0.00162528
19533	(70, 179)	1.3186117863824693	1.4443636116928461e-08	4.536034252820296e-07
19534	(70, 180)	0.8055345461500576	6.023510636155011e-05	0.00069398
19535	(70, 181)	0.6995910115063632	5.8179514438686115e-05	0.000672601
19536	(70, 182)	0.8747815770624332	5.609593735848429e-06	8.909864749596022e-05
19537	(70, 183)	0.42914269432782365	9.674333440528809e-06	0.000143113
19538	(70, 184)	0.5741167591095612	6.506339599941713e-07	1.3528312915057453e-05
19539	(70, 185)	0.5613861237221055	6.728875015302958e-07	1.3948986786014943e-05
19540	(70, 186)	0.47939637305055516	0.000125406	0.00130432
19541	(70, 187)	0.6503551109084067	2.723707138914922e-05	0.000351195
19542	(70, 188)	0.8712601100259689	1.2864613071292957e-05	0.000183838
19544	(70, 190)	0.8510072073090056	1.0059709086053676e-05	0.000148365
19547	(70, 193)	0.8064529125013007	2.513445211980072e-05	0.000328025
19548	(70, 194)	0.6171360430638955	0.000398772	0.00349376
19549	(70, 195)	0.9561157465098113	0.000115105	0.00121443
19554	(70, 200)	1.2093533065180844	6.1109157694904834e-09	2.0844868826423716e-07
19560	(70, 206)	0.694998	0.000345702	0.00309275
19571	(70, 217)	-1.18456	0.000348211	0.00311173
19612	(70, 258)	1.3052934113878192	1.9903760920816562e-05	0.000269066
19613	(70, 259)	0.9891721890306308	7.202506647060438e-07	1.4766055753805866e-05
19614	(70, 260)	0.9584380645018372	2.3690759220506763e-06	4.2036606133161744e-05
19615	(70, 261)	0.6299031311149217	0.000932157	0.00710608
19617	(70, 263)	0.7857458211020798	0.000211007	0.0020294
19636	(70, 282)	0.5540916721304622	0.000140217	0.00142792
19637	(70, 283)	0.537702	0.000531781	0.00444464
19638	(70, 284)	0.825146	7.116442119123903e-07	1.4608213803476567e-05
19639	(70, 285)	0.9228092631796964	7.644307184096142e-07	1.5572656317968275e-05
19640	(70, 286)	1.2702468819187203	1.8852796737447207e-12	1.300869907450625e-10
19641	(70, 287)	1.1102299995743383	7.900115950558066e-11	3.94197831123869e-09
19642	(70, 288)	1.5259592382299059	2.3742498736562163e-09	8.848660736687414e-08
19643	(70, 289)	5.690009122158737	4.1365490731184e-12	2.699992659198538e-10
19644	(70, 290)	2.5360692514163707	4.2183650237888697e-13	3.4129187439535374e-11
19645	(70, 291)	0.9269559216041058	1.3908968031867075e-05	0.00019661
19652	(70, 298)	0.8068972953529749	8.158427728533888e-05	0.000903808
19653	(70, 299)	2.134096328964025	1.6240898302162668e-09	6.230751619481804e-08
19655	(70, 301)	0.8346444269595618	0.000257303	0.00241414
19656	(70, 302)	1.1434835820777425	0.000151601	0.00152943
19774	(71, 179)	1.0755569862409144	0.000106361	0.00113582
19855	(71, 260)	0.8550840275445613	6.543068341564295e-05	0.000747132
19880	(71, 285)	0.5945264952526932	0.00132326	0.00953238
19881	(71, 286)	0.7992937917496944	1.3755009813105557e-05	0.000194833
19882	(71, 287)	0.7689102652098461	2.568624134826362e-07	5.950461119244514e-06
19883	(71, 288)	0.98706	2.0493894694678922e-08	6.206116662367941e-07
19884	(71, 289)	6.350452463894856	2.1256726423231609e-16	3.333510204443214e-14
19885	(71, 290)	1.8859224209680612	8.311149602989325e-10	3.402007092999893e-08
19886	(71, 291)	0.6761294569384206	0.000339519	0.00304909
20036	(72, 201)	1.5027934511235694	0.000464196	0.00396273
20119	(72, 284)	0.9843991075142596	0.00101871	0.00766906
20123	(72, 288)	1.1294202002900988	0.000443966	0.00382178
20124	(72, 289)	2.840440854770046	6.978052459309651e-06	0.000107859
20125	(72, 290)	1.6320030308225764	0.000366655	0.00325668
20253	(73, 179)	1.404406304703606	3.520672318092941e-06	5.939643508075694e-05
20258	(73, 184)	0.5137524059618077	0.000435811	0.00376634
20259	(73, 185)	0.6534371186214433	3.109057235796709e-05	0.00039322
20332	(73, 258)	1.113103182024037	0.00037684	0.00333121
20334	(73, 260)	0.9297868202173675	2.700886359407447e-05	0.000348718
20356	(73, 282)	0.5167602294439342	0.000603951	0.00496154
20360	(73, 286)	0.909394	7.84495890324843e-08	2.075133406274931e-06
20361	(73, 287)	0.9673826941495658	3.529633576235824e-07	7.892816266933635e-06
20362	(73, 288)	1.1267606468419722	1.445494194620992e-07	3.545902239430601e-06
20363	(73, 289)	6.454115315783001	7.387347108892335e-14	6.941950441762814e-12
20364	(73, 290)	2.6488850792379814	1.7349633015718992e-12	1.2023021869329168e-10
20373	(73, 299)	1.1760456601553184	0.000581775	0.00480676
20374	(73, 300)	0.900688	0.000669655	0.00540705
20601	(74, 289)	2.7852555212433994	1.3773494656657383e-07	3.402933838420503e-06
20838	(75, 289)	-4.88833	0.00022552	0.00215424
20964	(76, 179)	0.769344	0.000480759	0.00408176
21045	(76, 260)	0.7597712456972738	0.000240891	0.00228591
21046	(76, 261)	0.9585802055571102	0.000543475	0.00452984
21067	(76, 282)	0.9066718036272715	0.000126373	0.00131133
21070	(76, 285)	0.8451142368937795	0.000605657	0.00497345
21071	(76, 286)	1.4843343312389106	4.3569587166357565e-08	1.233560744268603e-06
21072	(76, 287)	0.7439211629739388	0.000189584	0.00185029
21073	(76, 288)	1.4242097141734096	8.577739099478851e-07	1.7250968849531268e-05
21074	(76, 289)	5.342786348461117	9.1031645243773e-13	6.795857027696259e-11
21075	(76, 290)	1.7474717267517197	2.220019620025254e-08	6.680945025971328e-07
21199	(77, 179)	1.267526572523388	0.000731247	0.0058159
21222	(77, 202)	0.9930241183200867	0.000727611	0.00579079
21300	(77, 280)	1.0889717405190404	0.00113991	0.00842003
21306	(77, 286)	1.0512096159359186	5.81713981137455e-05	0.000672601
21307	(77, 287)	0.849277	0.000543903	0.00453106
21308	(77, 288)	1.4472877732560194	1.1132898018626513e-05	0.000161869
21309	(77, 289)	2.9301495641136097	1.3833553575299713e-07	3.4142793624964307e-06
21310	(77, 290)	1.3607270662840723	0.000131353	0.00135566
21319	(77, 299)	1.8941212704656158	0.00113967	0.00841961
21414	(78, 160)	1.1027037519912506	0.00134565	0.00965622
21435	(78, 181)	1.008352308789588	0.000323139	0.00292417
21438	(78, 184)	0.541309	0.000973507	0.00737243
21442	(78, 188)	0.8306501051090968	0.000267072	0.00248696
21447	(78, 193)	0.8177158216865532	0.00126903	0.00921596
21456	(78, 202)	1.194842930008002	3.760355497683019e-05	0.000463694
21480	(78, 226)	0.9232304678442925	0.000138465	0.00141276
21516	(78, 262)	0.6606609456229176	0.00133539	0.00960395
21539	(78, 285)	1.0602351191413653	6.788386245797075e-07	1.404222030228028e-05
21540	(78, 286)	1.3662930391297394	3.487789841157481e-09	1.2571920680428917e-07
21541	(78, 287)	1.3336771826868832	1.8136414090826137e-07	4.353911217698774e-06
21542	(78, 288)	1.4672212006782002	4.6622171131210066e-08	1.3046914761347492e-06
21543	(78, 289)	4.78096	9.988739764729387e-16	1.3863968947591784e-13
21544	(78, 290)	1.9818765176684163	3.543737103722286e-08	1.0194523278552122e-06
21545	(78, 291)	1.0328491681111829	6.86016449008016e-05	0.000779654
21643	(79, 156)	2.705921216617491	0.000268874	0.00250085
21675	(79, 188)	1.2666202300869622	0.00112215	0.00831812
21773	(79, 286)	1.6492955369780211	9.547566355487699e-06	0.000141459
21777	(79, 290)	4.039894825337968	1.2282972989994567e-08	3.9342167001971327e-07
21898	(80, 179)	1.3312341479223262	7.359945672947053e-05	0.000827497
21907	(80, 188)	1.17118	0.00104528	0.00782399
21921	(80, 202)	0.9764272475025833	0.000694737	0.00557973
21980	(80, 261)	1.6932358501300517	0.000703128	0.00563494
22001	(80, 282)	1.003528215004932	0.000455282	0.00390181
22004	(80, 285)	1.7817294558899028	1.2418798655413947e-06	2.3993615754205964e-05
22005	(80, 286)	1.4290434050807919	0.000641568	0.00522042
22007	(80, 288)	2.2522250134409525	7.341323297658065e-06	0.000112534
22008	(80, 289)	3.694130089420459	1.0225504191442941e-07	2.6229531489691213e-06
22009	(80, 290)	2.2632605727411113	8.196068097131403e-06	0.000123638
22013	(80, 294)	2.8047139833489116	0.000439825	0.00379289
22102	(81, 152)	2.089806948640375	0.00132492	0.00954151
22129	(81, 179)	0.9289224632418361	0.000170013	0.00168551
22131	(81, 181)	1.5162643325777045	4.419365238898332e-05	0.000531127
22135	(81, 185)	0.6295037493842108	9.28069079258117e-05	0.00101212
22144	(81, 194)	0.7037808736806183	0.00116264	0.00856176
22150	(81, 200)	1.09874	4.054371587400852e-05	0.000491912
22156	(81, 206)	0.9013133927799177	0.000712869	0.00570166
22236	(81, 286)	1.2920916283405202	1.5363742283063296e-06	2.8859549338597237e-05
22237	(81, 287)	1.1145286930954454	7.951082619380481e-06	0.000120428
22238	(81, 288)	1.4863242759657336	3.9492323769281285e-07	8.702183988960107e-06
22239	(81, 289)	4.454024756973202	1.681624331678088e-12	1.1703766115905378e-10
22240	(81, 290)	1.7656228379964296	4.478735120795707e-06	7.335618347560307e-05
22244	(81, 294)	0.9566707710603032	0.00125148	0.00911178
22249	(81, 299)	1.8228360857088628	9.415194537234611e-05	0.00102447
22365	(82, 185)	0.896661	0.000186765	0.00182721
22373	(82, 193)	1.0776295302549816	0.00073038	0.00580996
22438	(82, 258)	1.2540365403710068	0.00036768	0.00326398
22466	(82, 286)	0.647232	0.000180889	0.00177843
22468	(82, 288)	0.9494703700037466	6.732050749187578e-05	0.000766214
22469	(82, 289)	6.566010380298665	8.784362488627245e-13	6.608932905968607e-11
22470	(82, 290)	1.219043256106963	0.000154508	0.00155542
22698	(83, 289)	-4.6207	0.00106133	0.0079208
22699	(83, 290)	2.4991849414367007	1.3760701998398084e-05	0.000194857
22926	(84, 289)	-6.9697	1.2898107871112158e-11	7.578972120226137e-10
23106	(85, 242)	1.0224760042526888	0.000949638	0.00722111
23153	(85, 289)	5.453064315460416	4.651989024370284e-08	1.303339453979751e-06
23154	(85, 290)	1.8987920803470233	3.414196011011224e-05	0.000426673
23323	(86, 233)	-3.56787	0.00139041	0.00992876
23379	(86, 289)	-8.72679	5.843612193618398e-18	1.383589767470403e-15
23691	(88, 152)	2.7318458168506665	0.000720208	0.00574893
23720	(88, 181)	1.7229745193695356	0.00020895	0.00201206
23756	(88, 217)	-3.30249	0.000141401	0.00143785
23823	(88, 284)	1.2634333961851834	0.00129801	0.00938548
23824	(88, 285)	1.2008740096776755	0.00124258	0.00905792
23825	(88, 286)	1.4931472132006198	0.000199907	0.0019354
23826	(88, 287)	1.2187152067993554	1.1297619560563722e-06	2.2092563659708028e-05
23827	(88, 288)	2.315085273814587	1.507117247256225e-05	0.000210695
23828	(88, 289)	3.1620356661855964	1.138235586550851e-05	0.000165248
23829	(88, 290)	2.2222323546586824	2.9830006600226453e-05	0.000379363
23995	(89, 233)	-3.77295	0.00030754	0.00280485
24004	(89, 242)	-8.70261	0.000696219	0.00558792
24051	(89, 289)	-7.88624	6.354821798438397e-18	1.4972890131042585e-15
24166	(90, 182)	1.3052269562364218	0.00131318	0.0094739
24167	(90, 183)	0.9337203051438694	0.000882337	0.00679059
24170	(90, 186)	0.7472713700677103	0.00137416	0.00983742
24243	(90, 259)	1.1006376190601967	0.000304244	0.00277846
24273	(90, 289)	6.385484867359332	1.6863981566556474e-08	5.218111298182218e-07
24274	(90, 290)	1.1925308641201888	0.000156017	0.00156832
24465	(91, 260)	1.312856952421896	0.000828621	0.00643771
24490	(91, 285)	1.0500937617835582	0.000660055	0.00534554
24494	(91, 289)	6.48646	9.415814705065987e-09	3.0938317419686545e-07
24495	(91, 290)	1.7756285939663878	1.4007026144691428e-05	0.000197706
24568	(92, 143)	3.3164747686764655	0.000583597	0.00482099
24781	(93, 137)	-1.02252	0.000665305	0.00537733
24787	(93, 143)	1.9852603818895638	0.0003323	0.00299002
24832	(93, 188)	1.0672527148544277	0.00067527	0.00544148
24897	(93, 253)	1.660017391942494	0.00107899	0.00803021
24926	(93, 282)	0.9425968285840101	0.000910977	0.00697655
24932	(93, 288)	1.6326432992534397	5.929796047148937e-05	0.000683895
24933	(93, 289)	3.717673273878627	7.057863944991568e-14	6.671269792701326e-12
24943	(93, 299)	2.91895	0.000351271	0.00313618
24990	(94, 128)	1.3064725514571465	0.00107462	0.00800392
25026	(94, 164)	1.1882498276365114	0.000412361	0.00359521
25046	(94, 184)	1.2094761875898643	0.000338687	0.00304352
25047	(94, 185)	1.2956930089516128	0.000444173	0.00382288
25051	(94, 189)	1.572827125329945	0.00107723	0.00801835
25054	(94, 192)	1.5237439791882434	0.000138969	0.001417
25057	(94, 195)	2.29428	0.000387242	0.00340588
25064	(94, 202)	1.748201981730533	0.000337833	0.00303698
25135	(94, 273)	1.0953046595716287	0.00126035	0.00917085
25148	(94, 286)	1.052360971297712	0.000302378	0.00276456
25149	(94, 287)	1.214324800013302	0.000136143	0.00139201
25150	(94, 288)	1.0572445745413457	0.000130915	0.00135208
25152	(94, 290)	1.2222520166717374	0.000250462	0.00236004
25221	(95, 142)	1.0322402808535815	0.000239606	0.00227505
25222	(95, 143)	0.9797584627795284	0.000335524	0.00301734
25232	(95, 153)	1.6826836929142974	1.0379502575272995e-05	0.000152244
25233	(95, 154)	1.0907344373116934	0.00104322	0.00781458
25258	(95, 179)	0.8600262459784427	0.00040808	0.00356367
25261	(95, 182)	0.48935781179312876	0.000859871	0.00664735
25263	(95, 184)	0.6388153399855303	1.7751140031590832e-05	0.00024351
25264	(95, 185)	0.6109781453374266	3.936966959561367e-05	0.000480808
25266	(95, 187)	0.5946226978658876	4.564489810431227e-05	0.000545716
25267	(95, 188)	0.5930211503513121	0.00139603	0.00996598
25269	(95, 190)	0.7795277696828976	7.889829348204639e-07	1.6012044006203035e-05
25272	(95, 193)	0.8719577552081323	4.180120083524549e-05	0.000505265
25273	(95, 194)	0.7524854473703064	0.000103882	0.00111403
25274	(95, 195)	0.9324713159551293	0.00098509	0.00745197
25279	(95, 200)	0.7409376762629959	0.000267002	0.00248679
25280	(95, 201)	0.6584827242740656	0.00070474	0.00564505
25281	(95, 202)	0.9670593297392983	0.000159517	0.00159586
25282	(95, 203)	0.6279528107012429	0.000888547	0.00682751
25301	(95, 222)	0.7772514906479697	0.000402796	0.00352326
25338	(95, 259)	0.7322845650108221	2.8242355337943004e-05	0.000362705
25339	(95, 260)	0.7361140398037378	1.991213642901954e-05	0.000269104
25340	(95, 261)	0.777359	7.442200143506946e-05	0.00083494
25347	(95, 268)	0.44066118797063347	0.000161522	0.00161325
25363	(95, 284)	0.6971799717217452	9.329850065456376e-05	0.00101679
25364	(95, 285)	0.860126	1.545315777414808e-06	2.8975270716192796e-05
25365	(95, 286)	0.9730909616709063	2.9221156627306265e-08	8.59045092060572e-07
25366	(95, 287)	0.9660190318952406	4.552968927510329e-09	1.5970439518349777e-07
25367	(95, 288)	1.113834558877737	2.2829973076029915e-10	1.030570588360113e-08
25368	(95, 289)	5.14643	7.918233544366228e-21	3.749594102219933e-18
25369	(95, 290)	2.0810408779243077	1.2250498635152322e-13	1.1018833046117175e-11
25370	(95, 291)	0.8964916491685672	1.4943949763344747e-06	2.8272922738711892e-05
25373	(95, 294)	0.8434386637299585	0.000126292	0.00131127
25377	(95, 298)	0.8796142720898467	0.0011292	0.00835755
25392	(96, 97)	1.3989777893238418	0.000225888	0.00215625
25443	(96, 148)	2.910438518010011	0.00132056	0.0095158
25477	(96, 182)	1.7649381016652295	0.000418589	0.00364031
25478	(96, 183)	1.6212601136197273	0.000674435	0.00543837
25479	(96, 184)	2.078187424033604	1.6952322983438287e-05	0.000233874
25480	(96, 185)	2.0803088968575074	3.337063749735152e-05	0.000417979
25482	(96, 187)	1.6876336000569627	0.000275284	0.00255358
25485	(96, 190)	1.7292743611989028	0.000209984	0.00202041
25497	(96, 202)	2.7979829149434106	0.000179304	0.00176674
25498	(96, 203)	2.4027168876952207	0.000884808	0.00680527
25529	(96, 234)	-3.9766	5.8238996338168355e-05	0.000673128
25541	(96, 246)	2.6018343079673025	0.00077596	0.00610318
25554	(96, 259)	2.8291652182874993	7.700515999583795e-05	0.000859784
25555	(96, 260)	1.6800308447071226	0.00100834	0.00760685
25556	(96, 261)	1.6592769612488882	0.000626839	0.00511435
25581	(96, 286)	1.7065198133450692	0.000428472	0.00371355
25583	(96, 288)	1.349373738340951	0.00101088	0.00762199
25584	(96, 289)	-4.0889	1.271560383758565e-05	0.00018187
25585	(96, 290)	2.5306513493898595	7.147258306449066e-06	0.000110118
25586	(96, 291)	2.0420463815535332	0.000126041	0.00130922
25589	(96, 294)	1.7867752302273943	0.000386792	0.00340424
25663	(97, 153)	2.8963446662721446	0.000241492	0.00229076
25705	(97, 195)	2.1150537759915884	0.000138119	0.00141042
25770	(97, 260)	0.8109199871264474	0.000925225	0.00706317
25771	(97, 261)	0.6507385531997079	0.00121569	0.00889008
25796	(97, 286)	0.9878658308277671	3.821666146942659e-05	0.000470333
25797	(97, 287)	0.7502454313822458	0.000506552	0.00426699
25799	(97, 289)	7.400672274122401	5.923534617313658e-11	3.024446570305148e-09
25800	(97, 290)	1.9284326643294887	5.653478237517685e-09	1.9435491270486955e-07
25801	(97, 291)	0.7414879340301618	0.000475437	0.00404511
25813	(97, 303)	1.6043335906833722	0.00133937	0.00961973
26013	(98, 289)	6.701845556919334	3.0732476433205015e-11	1.6791960907242484e-09
26014	(98, 290)	1.0395618634617574	0.000433834	0.00375195
26125	(99, 188)	1.0384235882117459	0.000915716	0.00700463
26224	(99, 287)	1.1517442773126316	3.858524220664115e-08	1.1014809597062495e-06
26225	(99, 288)	1.0839252649862172	4.0492910666591846e-07	8.898307907675399e-06
26226	(99, 289)	6.438460396408612	5.804033168580719e-17	1.0382985410208047e-14
26227	(99, 290)	1.5184997688965498	1.0525628898867156e-07	2.6913626333731206e-06
26402	(100, 253)	1.1915015950379835	0.000201424	0.00194813
26434	(100, 285)	0.9872334614035176	1.2996137460950817e-05	0.000185444
26435	(100, 286)	1.0003427674070613	1.0308631546219731e-05	0.000151481
26436	(100, 287)	1.072637371119037	6.212461028918068e-07	1.2995585974784393e-05
26437	(100, 288)	1.0658644692607153	1.0010731854098528e-06	1.986558583750259e-05
26438	(100, 289)	5.226584007999903	1.7571869670720804e-13	1.5292592377756496e-11
26439	(100, 290)	1.9595188328552366	6.431994787933919e-10	2.687472147508618e-08
26440	(100, 291)	1.0282189720877528	2.6570501681708714e-07	6.114253462259232e-06
26515	(101, 155)	3.6174634034582036	0.00103921	0.00779057
26539	(101, 179)	1.3631384654987306	0.000402257	0.00351918
26646	(101, 286)	1.4595113898274388	1.0127945532056365e-05	0.000149234
26648	(101, 288)	1.4534444260114792	6.8005927816861565e-06	0.00010545
26649	(101, 289)	5.007179058169558	3.1877037574709034e-10	1.4061121387178275e-08
26650	(101, 290)	1.7313654796438118	0.000146976	0.00148723
26659	(101, 299)	2.347596812762273	0.000894126	0.00686273
26749	(102, 179)	0.9760484108873102	0.000481322	0.00408582
26751	(102, 181)	0.9371702259020497	5.592973762920926e-05	0.000650798
26754	(102, 184)	0.5206288394535912	7.611855797586197e-05	0.000851065
26755	(102, 185)	0.5449395731662947	0.000472815	0.00402493
26765	(102, 195)	1.5345500683319275	2.0979117437523543e-05	0.000280696
26829	(102, 259)	0.925842	0.000134769	0.00138142
26830	(102, 260)	0.7531100944573381	0.000145278	0.00147418
26852	(102, 282)	0.5950449861034622	0.000504851	0.00425713
26854	(102, 284)	0.7143115036684731	0.000124184	0.00129411
26855	(102, 285)	0.7359367416083535	2.9273193680498393e-05	0.000373757
26856	(102, 286)	0.6211524710666867	9.884066561998674e-05	0.00106995
26858	(102, 288)	0.9541070452514705	1.9882924307217714e-08	6.040032245049829e-07
26859	(102, 289)	6.955115984417543	2.3420057153862776e-17	4.854987899522429e-15
26860	(102, 290)	2.047797885920712	2.818837491575287e-12	1.883162789496237e-10
26869	(102, 299)	1.304682272425036	0.000984849	0.00745132
27276	(104, 289)	-4.46387	1.8587815678302675e-07	4.453423041060008e-06
27453	(105, 259)	2.133340034203992	2.411123952490477e-05	0.000316639
27579	(106, 179)	2.156832726638662	5.260586494857713e-05	0.000616727
27584	(106, 184)	0.8468645897765261	0.000504447	0.0042552
27585	(106, 185)	0.7444832157652999	0.000215095	0.00206547
27660	(106, 260)	1.6322218799143495	0.00014958	0.00151021
27686	(106, 286)	1.4902080777253515	2.6925486122708972e-05	0.000347912
27688	(106, 288)	1.1113219523943216	0.000612216	0.00501367
27689	(106, 289)	3.54917	6.5508710521963735e-09	2.217334426714345e-07
27690	(106, 290)	2.876574229735549	0.00019244	0.00187466
27781	(107, 176)	2.553900632278231	0.000832114	0.00645965
27789	(107, 184)	2.215758228901218	0.000594085	0.00489379
27794	(107, 189)	3.0409450902249637	0.000341814	0.00306705
27894	(107, 289)	-3.47319	2.362785414921028e-05	0.000311137
27953	(108, 144)	1.7376162093741334	0.00103349	0.00775612
27988	(108, 179)	2.3467329101499748	0.00053194	0.00444519
28067	(108, 258)	3.184851042084271	2.2710067596822106e-05	0.000300363
28091	(108, 282)	0.9719449319933419	0.00136386	0.00977674
28095	(108, 286)	1.2392152848870999	0.000412187	0.00359434
28096	(108, 287)	1.924047694836923	1.5278665632468705e-06	2.875973611511578e-05
28097	(108, 288)	1.8818499306968286	3.3173883840769593e-06	5.645989300186794e-05
28098	(108, 289)	5.213312956140164	3.269916824823833e-10	1.4371269568318102e-08
28099	(108, 290)	1.6731413412288916	0.000846501	0.00655659
28101	(108, 292)	1.5962864920533453	0.000794142	0.00622389
28272	(109, 260)	1.476439439258504	0.000153943	0.00155005
28298	(109, 286)	0.9381574905128895	0.000609937	0.00499925
28300	(109, 288)	0.9532388898108297	0.00103979	0.00779204
28301	(109, 289)	6.141967771097228	3.904483582822005e-08	1.1132848968942483e-06
28302	(109, 290)	2.4309433773702898	4.474273252560899e-08	1.2609452486802296e-06
28311	(109, 299)	2.198292067894554	0.000533834	0.00445794
28393	(110, 179)	1.5718151544328312	0.000371533	0.00329274
28399	(110, 185)	1.1121916424983431	0.000725054	0.00577616
28474	(110, 260)	1.5713413397797953	0.000821393	0.00638669
28501	(110, 287)	0.860944	0.000960923	0.00729495
28502	(110, 288)	1.1174729493767512	0.000188261	0.00184036
28503	(110, 289)	5.4915119877491305	1.030399025656607e-08	3.362790766097282e-07
28504	(110, 290)	1.4415664841124793	0.000119138	0.00125098
28704	(111, 289)	-8.8085	5.832284295249222e-18	1.383589767470403e-15
28904	(112, 289)	-6.63964	6.870468300018655e-07	1.4193776277125793e-05
29167	(114, 155)	2.2274179318694025	0.0013894	0.00992447
29191	(114, 179)	1.7878313391524552	4.4013232866149847e-07	9.597666639584216e-06
29197	(114, 185)	0.5887328645164768	3.9322781919811316e-05	0.000480478
29204	(114, 192)	1.217407596078133	0.000696536	0.00558953
29272	(114, 260)	1.140455214244509	5.122245718892497e-05	0.000602263
29296	(114, 284)	0.8707262168275548	0.00013389	0.00137596
29297	(114, 285)	1.2037638571644604	4.792248303825249e-07	1.0356616792978226e-05
29298	(114, 286)	1.2163588109304446	2.2708677212282644e-08	6.81697835941867e-07
29299	(114, 287)	0.7868380349096283	7.075939607567594e-05	0.000801724
29300	(114, 288)	1.3595233873955597	3.0051637250771183e-07	6.846811937969335e-06
29301	(114, 289)	5.805399961042946	4.127288163370133e-17	7.650646830632474e-15
29302	(114, 290)	2.1018486041414097	1.1677492660972964e-09	4.600608262786747e-08
29306	(114, 294)	1.4949740758219985	0.000914715	0.00699963
29311	(114, 299)	2.6222965718283935	2.6971975429484593e-05	0.000348335
29388	(115, 179)	2.1196158645226455	6.601094060994287e-05	0.00075269
29415	(115, 206)	1.7643842357814974	4.412929061490928e-05	0.000530617
29459	(115, 250)	0.7211920165338024	0.000628477	0.00512425
29469	(115, 260)	1.2585935326839373	0.00121388	0.00887956
29489	(115, 280)	1.1250437509682647	0.00129211	0.00935405
29491	(115, 282)	1.1256590899383327	7.152856249586604e-05	0.000808732
29493	(115, 284)	1.0913599037396204	0.000313359	0.00284932
29494	(115, 285)	1.326560979667766	3.9665411851427766e-06	6.592839152910574e-05
29495	(115, 286)	1.7935415440686138	5.987949230118794e-07	1.2602350142220823e-05
29496	(115, 287)	1.2491030836751429	1.1433968887622192e-05	0.000165947
29497	(115, 288)	1.3324961329334166	1.6319677408221704e-05	0.000226056
29498	(115, 289)	5.664576210101138	1.4562969974771e-11	8.4645729572974e-10
29499	(115, 290)	1.8278455168534828	3.7277316049675337e-06	6.243174904699613e-05
29507	(115, 298)	1.5876069359577965	0.00081599	0.00635491
29508	(115, 299)	2.5315870791199164	0.000368116	0.00326665
29581	(116, 176)	-1.34742	0.000687915	0.00552861
29584	(116, 179)	0.8107967043751695	0.000520041	0.00436237
29590	(116, 185)	0.6824819431244665	0.000245027	0.00232015
29592	(116, 187)	0.9538371934331198	4.238709920205043e-06	6.980358944965011e-05
29593	(116, 188)	1.1980325276401387	1.100838057195789e-05	0.000160349
29598	(116, 193)	1.0005737668421975	0.00031937	0.00289501
29665	(116, 260)	1.1604363789095837	1.3189684349876084e-05	0.000187706
29666	(116, 261)	1.494383869114854	6.53962712876709e-06	0.000101992
29691	(116, 286)	1.068384056122299	4.482449725504457e-06	7.339213701409857e-05
29692	(116, 287)	1.0379625792935547	5.3498351351654e-08	1.4725360439654292e-06
29693	(116, 288)	1.2940692370774514	1.3599413870584694e-06	2.6076430701195367e-05
29694	(116, 289)	3.8211235914342176	5.251990278256995e-11	2.7218495968893897e-09
29695	(116, 290)	1.993211144640103	8.424427227690861e-10	3.4425402667063984e-08
29704	(116, 299)	1.6262018996469894	0.000263232	0.00245641
29750	(117, 150)	1.0932796489053813	0.000312293	0.00284123
29777	(117, 177)	1.5644083502835462	0.000120592	0.00126377
29779	(117, 179)	1.06867	0.000961708	0.00729795
29790	(117, 190)	0.8579136852436883	0.000883421	0.00679677
29794	(117, 194)	0.8631102591035962	0.000241497	0.00229076
29795	(117, 195)	1.6131067796136722	1.792901837094589e-05	0.000245579
29799	(117, 199)	1.1955787193232281	0.000476614	0.00405285
29853	(117, 253)	0.7707983182657289	0.000697775	0.00559854
29859	(117, 259)	0.7995469055911711	0.00054843	0.00456483
29860	(117, 260)	1.217208757317209	3.085570368238526e-05	0.000390761
29886	(117, 286)	1.4045966999620731	3.873481477467665e-09	1.377710079846581e-07
29887	(117, 287)	0.8226076770308904	0.000665024	0.00537651
29888	(117, 288)	1.3337312456815504	3.4239443952224234e-08	9.881918771635271e-07
29889	(117, 289)	3.5432039923618683	2.960808311681112e-12	1.9752762743440522e-10
29890	(117, 290)	2.070723066380628	1.3483425317177835e-07	3.3478475329814414e-06
29891	(117, 291)	0.8294958252223437	0.000799652	0.00625692
29894	(117, 294)	1.157275589793854	0.000228419	0.00217868
29923	(118, 129)	0.808144	0.000171977	0.00170323
29924	(118, 130)	1.2940017911758028	0.00062795	0.00512082
29927	(118, 133)	0.6872362540216264	0.000354005	0.00315685
29932	(118, 138)	1.0070224549430764	0.000138959	0.001417
29945	(118, 151)	1.8458404276714933	1.3832232467561028e-05	0.000195755
29951	(118, 157)	1.1425388667594483	0.00081822	0.00636714
29961	(118, 167)	0.8921123281430824	0.000960265	0.00729158
29973	(118, 179)	1.0390099119369425	0.00105865	0.00790687
29975	(118, 181)	1.0604320755436552	0.00120635	0.00883248
29977	(118, 183)	0.8670362467062216	6.52788809522202e-05	0.000745751
29978	(118, 184)	1.0483898341134144	1.0282148457112022e-06	2.0312394790469028e-05
29980	(118, 186)	0.7270207695791799	0.000384164	0.00338728
29981	(118, 187)	1.0509793745844436	3.869280052607031e-06	6.45338728663578e-05
29984	(118, 190)	1.0754538249378869	2.0861346626584256e-05	0.000279702
29990	(118, 196)	0.9346389760600334	0.00130093	0.00940099
29994	(118, 200)	1.1642988301110657	0.00115235	0.00849639
29996	(118, 202)	1.0437000266334662	0.000600603	0.00493994
29998	(118, 204)	0.6567940273809786	0.00108799	0.00809099
30020	(118, 226)	0.8021390514526016	0.00030836	0.00281127
30041	(118, 247)	1.0338178044934239	0.000695724	0.0055858
30045	(118, 251)	0.8795888375206989	0.00029793	0.00273164
30052	(118, 258)	1.5589889166431732	0.000134893	0.00138216
30054	(118, 260)	1.3345308358587582	0.000192416	0.00187466
30055	(118, 261)	1.0693306376298277	0.000131919	0.00136005
30073	(118, 279)	1.261012278414664	0.000313884	0.00285347
30076	(118, 282)	0.8579153924171115	0.000602235	0.00495124
30077	(118, 283)	1.3299758400291233	3.3956128919603743e-05	0.00042457
30078	(118, 284)	0.9035103338268538	0.000765151	0.0060329
30079	(118, 285)	1.6785182082565377	1.1824525476217303e-08	3.8101161109190923e-07
30080	(118, 286)	1.7197357635452364	5.926420688536966e-10	2.49565863711442e-08
30081	(118, 287)	1.1064837928097888	2.2700565542236424e-05	0.000300363
30082	(118, 288)	1.750100427978592	9.774537026021047e-08	2.52066157444657e-06
30083	(118, 289)	6.188354268303493	3.772658594340578e-12	2.477343984049331e-10
30084	(118, 290)	2.560641949598934	1.8484384652986564e-06	3.3879339886644456e-05
30085	(118, 291)	1.1943128343037306	0.000116135	0.00122343
30193	(119, 206)	0.8860909081835711	0.00122269	0.00893044
30247	(119, 260)	1.0051014027172145	0.000495769	0.00419152
30248	(119, 261)	0.8989784698413138	0.000453125	0.00388677
30272	(119, 285)	0.6116507822236867	0.000780137	0.00612976
30273	(119, 286)	0.9954226545956525	9.24323257553402e-05	0.00100826
30275	(119, 288)	1.3913524948074134	2.5167713979119276e-06	4.4317380711098805e-05
30276	(119, 289)	4.3069541748510085	5.433639504111398e-10	2.3042161693422706e-08
30277	(119, 290)	2.8877016214146707	3.5516050516697816e-10	1.5552681378123493e-08
30278	(119, 291)	1.5284388122735124	2.0552144656236458e-05	0.000276207
30321	(120, 142)	1.299133515696738	3.854552318194723e-05	0.000472895
30322	(120, 143)	1.0669410948318871	0.000124872	0.00129943
30323	(120, 144)	1.6256412196155838	1.1194388649799426e-05	0.000162666
30330	(120, 151)	1.6849130135348616	0.000232943	0.0022192
30338	(120, 159)	0.9823130676107251	6.492953834733294e-05	0.000742814
30358	(120, 179)	1.1047351355877228	2.3005281717623345e-05	0.000303684
30359	(120, 180)	0.9941998464434135	3.1618739794552225e-06	5.407991327254487e-05
30363	(120, 184)	0.660091	8.325541587883902e-08	2.1914549549666505e-06
30364	(120, 185)	0.7136338355591174	4.636211058321788e-09	1.623884193821615e-07
30366	(120, 187)	0.8342608013088348	1.0665584496033962e-06	2.099259970427614e-05
30367	(120, 188)	1.0278331894574004	3.263600325983301e-06	5.566213253718906e-05
30369	(120, 190)	0.9094762747661111	1.3907351840134475e-05	0.00019661
30371	(120, 192)	0.8947093698692605	0.000303417	0.00277248
30372	(120, 193)	0.8438170732880881	0.000557574	0.00463216
30373	(120, 194)	0.6704380930532102	0.000166782	0.00165892
30374	(120, 195)	0.7206560303591525	0.000621465	0.00507736
30379	(120, 200)	1.2787161279406023	2.463501483255389e-05	0.000322815
30381	(120, 202)	0.6895854241829048	0.000525905	0.00440415
30385	(120, 206)	0.9155997472700146	5.049222096115936e-06	8.123999882228375e-05
30405	(120, 226)	0.6931842931206214	0.000509991	0.00429297
30437	(120, 258)	1.0567396542733714	0.000760852	0.00600455
30439	(120, 260)	1.1352627260240218	2.772835911466799e-05	0.000356768
30461	(120, 282)	0.667828	3.439485487841475e-05	0.000429278
30462	(120, 283)	0.7258084515079155	0.000352217	0.00314289
30463	(120, 284)	0.9347808340770647	4.088332337356444e-06	6.76500651684322e-05
30464	(120, 285)	0.9060663077455607	6.024851493668814e-09	2.0594929369829964e-07
30465	(120, 286)	1.554058179795328	5.4882415203135674e-14	5.280628559216447e-12
30466	(120, 287)	1.0095031912027266	1.0450334625894181e-09	4.175034017909966e-08
30467	(120, 288)	1.8529047971762067	4.606636342434107e-13	3.696098703918767e-11
30468	(120, 289)	4.92745	8.694031282016974e-17	1.4944142525007184e-14
30469	(120, 290)	4.621484456101054	2.8440908121414556e-17	5.630017635952641e-15
30470	(120, 291)	1.2068365155441303	4.5202972352418296e-07	9.821631883014648e-06
30471	(120, 292)	1.0024770331314374	0.000145431	0.00147542
30475	(120, 296)	1.9548233376400797	3.912808517211579e-05	0.000478947
30476	(120, 297)	1.0152167227735998	0.000456129	0.00390836
30478	(120, 299)	2.5332926463625323	5.92282872760314e-08	1.6108026484907618e-06
30625	(121, 255)	1.1297402572183215	0.000719474	0.00574497
30659	(121, 289)	4.396600053995332	7.873172779530043e-11	3.932596881324515e-09
30660	(121, 290)	1.4625415820908303	2.1318745092761993e-06	3.840793385772089e-05
30793	(122, 233)	-3.80735	0.00030192	0.00276194
30902	(123, 153)	1.818163005886671	0.00131578	0.00948699
30928	(123, 179)	1.3178679281917094	0.00126951	0.00921805
30930	(123, 181)	1.1925201874089306	0.000714051	0.00570897
30933	(123, 184)	0.6682615618833212	0.000185025	0.00181202
30934	(123, 185)	0.9087906964487825	8.931017085295881e-05	0.000979071
30935	(123, 186)	0.580965	0.000325812	0.00294379
30936	(123, 187)	0.6396142779898224	0.000517244	0.00434343
30949	(123, 200)	0.9700880652101187	0.00136546	0.0097853
31037	(123, 288)	0.8671037516769446	8.551154188460649e-07	1.7216727738926127e-05
31038	(123, 289)	6.9876065505428056	2.2205597861162773e-13	1.8882967998098998e-11
31039	(123, 290)	1.7574067162386164	2.7553630276796154e-07	6.325417756651764e-06
31063	(124, 126)	0.7319376566705517	5.118703854809326e-05	0.000602263
31066	(124, 129)	0.6546328945666293	0.000570195	0.00472268
31122	(124, 185)	0.7587124132139254	0.000195283	0.00189671
31137	(124, 200)	0.8260550948823692	0.000178588	0.00176069
31197	(124, 260)	1.1392745054518616	1.5300335871605494e-05	0.000213282
31198	(124, 261)	1.1901339517667393	1.1588882842975293e-05	0.000167943
31222	(124, 285)	0.8390302105995049	0.00050628	0.0042662
31223	(124, 286)	0.9815808120317662	4.96081996020846e-07	1.0673165474299726e-05
31224	(124, 287)	0.6953188106193102	0.000644986	0.00524293
31225	(124, 288)	1.2821410506603481	1.125697073792734e-09	4.4567454394477746e-08
31226	(124, 289)	7.013527326902184	1.7059694159078173e-17	3.6460189715824544e-15
31227	(124, 290)	1.8773063913016546	1.6927047887453438e-07	4.090011705912399e-06
31253	(125, 129)	0.5876222379239963	0.00012983	0.00134252
31285	(125, 161)	0.6862523749737837	0.000945194	0.00718958
31286	(125, 162)	1.190828431108539	0.000671642	0.00541948
31305	(125, 181)	1.0847693168428383	7.799271710050678e-06	0.00011865
31306	(125, 182)	0.7979157567384919	0.000525711	0.00440381
31309	(125, 185)	0.8787249399299515	1.735250853010363e-05	0.000238719
31382	(125, 258)	0.9381730502861715	0.000448703	0.00385637
31383	(125, 259)	1.1319354679110392	1.545824218186758e-05	0.000215172
31384	(125, 260)	0.927932	7.445278498517273e-05	0.000834953
31390	(125, 266)	0.6007764610686637	0.000448696	0.00385637
31392	(125, 268)	0.659983	0.000116058	0.00122288
31404	(125, 280)	0.9044497197165483	0.00128335	0.00930179
31407	(125, 283)	0.9316878091671013	4.2328085570432425e-05	0.000511122
31410	(125, 286)	1.2429815348687607	1.0969883013688374e-10	5.27745338091795e-09
31411	(125, 287)	0.9293090962205706	0.000130922	0.00135208
31412	(125, 288)	1.3790145962015152	8.546396963329571e-08	2.2434756506835956e-06
31413	(125, 289)	6.516559709219835	1.0721517742798088e-15	1.4711932627695752e-13
31414	(125, 290)	2.290936903315166	5.5848317932262785e-09	1.9240582057391047e-07
31415	(125, 291)	0.8793595841144206	0.000688103	0.00552921
31418	(125, 294)	1.1345876633202745	3.595456053553628e-05	0.000446552
31420	(125, 296)	1.5079982349989323	0.000164237	0.00163766
31437	(126, 127)	0.3933193568885436	0.000593911	0.00489379
31439	(126, 129)	-0.333092	1.4732585468963407e-05	0.00020656
31441	(126, 131)	-0.432209	1.1011954272054245e-05	0.000160352
31442	(126, 132)	0.4727756052063048	0.000421788	0.00366285
31443	(126, 133)	-0.437077	3.6142421271106865e-06	6.0826309749677097e-05
31452	(126, 142)	0.7335662269412961	0.000478821	0.00406817
31453	(126, 143)	0.8342076431380315	0.000286774	0.00264341
31454	(126, 144)	1.1245750938280084	0.000290732	0.00267326
31460	(126, 150)	0.9040885218956147	3.1634818557018386e-06	5.408826092469186e-05
31487	(126, 177)	0.9662421811151034	3.337704613572726e-05	0.000417979
31489	(126, 179)	1.793759146649297	2.6436768719875464e-11	1.4660417519388114e-09
31490	(126, 180)	0.8724592918683927	2.3110410157081426e-06	4.1144707740405084e-05
31491	(126, 181)	1.1988892461890488	4.526397349220324e-07	9.830463955246892e-06
31492	(126, 182)	1.184909286158505	1.204421159536135e-08	3.873152225483013e-07
31493	(126, 183)	0.8601143337974827	8.662789377285862e-09	2.8718008902696255e-07
31494	(126, 184)	0.9493168524276572	5.167223736375095e-12	3.3189105543969874e-10
31495	(126, 185)	0.8283487260792625	4.670863529591937e-09	1.6336522761971046e-07
31497	(126, 187)	0.8014702259471098	4.190532446078967e-07	9.185937581824572e-06
31498	(126, 188)	0.8977444540849793	4.851538835060359e-07	1.047069603539993e-05
31499	(126, 189)	0.621635	0.000746907	0.00591998
31500	(126, 190)	0.7939202325850904	2.0104774206150674e-06	3.6506793192905406e-05
31502	(126, 192)	1.087078736234207	2.3913307889658443e-05	0.000314622
31504	(126, 194)	0.704678	0.000114901	0.00121282
31505	(126, 195)	1.2482206117026964	9.362913238446021e-07	1.868752365000749e-05
31506	(126, 196)	0.8101186289517757	0.000105443	0.00112827
31510	(126, 200)	0.7838609132948713	4.2564253268002544e-07	9.306908090076012e-06
31513	(126, 203)	0.5699550139149868	0.000425022	0.00368829
31516	(126, 206)	0.8898773596348344	3.5994062560658435e-07	8.022839020500061e-06
31532	(126, 222)	0.6363088603867784	0.00135575	0.00972313
31559	(126, 249)	0.4065905189238747	2.046401181636112e-05	0.000275329
31561	(126, 251)	0.45067269975460833	0.000578501	0.00478551
31563	(126, 253)	0.9138515487327895	1.6160211448018587e-05	0.00022404
31565	(126, 255)	0.9383579359135553	5.8963108538683186e-05	0.00068052
31568	(126, 258)	1.6699629731063217	9.222787516583197e-08	2.389859763082001e-06
31569	(126, 259)	1.301905613707723	1.714011850034759e-11	9.806365554516422e-10
31570	(126, 260)	0.7595556958229897	7.703713522611631e-09	2.5804234872098777e-07
31571	(126, 261)	0.6721104048070554	2.1429306014289872e-06	3.853871467133946e-05
31572	(126, 262)	0.8150302199007935	7.913086203104026e-10	3.250084835851425e-08
31586	(126, 276)	1.1824605147691292	9.974831666109198e-06	0.000147203
31590	(126, 280)	0.926123	2.2442122277964822e-05	0.000297551
31593	(126, 283)	0.9983073270188011	7.296921668189819e-09	2.447754915162381e-07
31594	(126, 284)	0.8143336811613122	4.053178921285232e-07	8.902801049431467e-06
31595	(126, 285)	1.2215576141041864	1.8381952192977006e-13	1.5911589119587498e-11
31596	(126, 286)	1.440890379233367	5.937806238099974e-20	2.3129191863424748e-17
31597	(126, 287)	1.8441363149958185	6.626953798337821e-20	2.540384884234247e-17
31598	(126, 288)	1.776713081339798	4.168729000883693e-18	1.027315201386139e-15
31599	(126, 289)	6.215389278943979	3.8582308788695234e-28	1.242376064535179e-24
31600	(126, 290)	2.1881944374259126	2.1458130775848834e-20	9.172116589418358e-18
31601	(126, 291)	0.9757837249102271	3.186273110850268e-08	9.259938479372971e-07
31603	(126, 293)	1.0400594522115467	1.4553785138316254e-05	0.00020435
31606	(126, 296)	1.4633155794605663	0.000152425	0.00153637
31608	(126, 298)	1.143744887621293	2.6270169946769623e-05	0.000340821
31609	(126, 299)	1.625690011064158	1.9401018416026505e-07	4.632172963482433e-06
31610	(126, 300)	1.2095730021153794	3.873653006087869e-06	6.458450598793585e-05
31612	(126, 302)	0.8571938448423065	0.00106665	0.00795534
31614	(126, 304)	0.8893757714734992	0.00102862	0.00772502
31638	(127, 143)	1.3976083788261642	0.000182031	0.00178778
31639	(127, 144)	1.2866806199916285	0.000102808	0.00110494
31645	(127, 150)	1.2787055695107648	0.00138816	0.00991859
31651	(127, 156)	1.82331	0.000719153	0.00574336
31674	(127, 179)	1.2250341621299596	3.9623059854365133e-05	0.000483169
31677	(127, 182)	1.3450929030976133	3.5398450999963207e-07	7.911987884077848e-06
31678	(127, 183)	0.9997524084881718	1.89966851607251e-05	0.000258249
31679	(127, 184)	1.0697766861659601	1.809334948165222e-05	0.000247571
31680	(127, 185)	1.2503611204031522	1.9700787733149595e-05	0.00026662
31682	(127, 187)	1.1326043523143556	4.4064254317644145e-06	7.23299841529813e-05
31683	(127, 188)	1.3090641828869216	8.375084769358337e-05	0.000924652
31684	(127, 189)	1.7991495529154315	1.04740119609025e-07	2.6795829010781336e-06
31685	(127, 190)	1.2056454371488752	2.5499959360198475e-06	4.477184794827141e-05
31689	(127, 194)	0.7922917626503005	0.00103401	0.00775882
31690	(127, 195)	1.3986542788144911	0.000846052	0.00655416
31691	(127, 196)	1.1062826602604199	0.000196156	0.00190366
31711	(127, 216)	-1.67008	0.000405373	0.00354388
31744	(127, 249)	0.7736420619177894	3.248011241365035e-06	5.541582160691365e-05
31746	(127, 251)	1.01058	3.4996833533999188e-06	5.912494076690083e-05
31750	(127, 255)	1.293897032071786	0.000706684	0.00565687
31753	(127, 258)	1.422334587473285	4.804375075005473e-05	0.000570583
31754	(127, 259)	1.0340426552519495	2.0480182021398737e-05	0.00027547
31755	(127, 260)	0.6929521157150202	1.184822565401647e-05	0.000171188
31757	(127, 262)	0.9165391368095517	1.4819132018715975e-08	4.6388781311471183e-07
31760	(127, 265)	0.8748419533958693	0.000769961	0.00606192
31761	(127, 266)	1.2168832505627325	2.683961572604406e-05	0.000347
31763	(127, 268)	1.0475229179869627	3.801531895953911e-05	0.000468293
31766	(127, 271)	1.3483026532313516	2.493821146112639e-07	5.793845847926243e-06
31770	(127, 275)	1.1512514072706557	0.000358339	0.00318926
31775	(127, 280)	1.1527271500060072	3.605976670726667e-05	0.000447538
31776	(127, 281)	0.9873680398893492	2.020711308218318e-05	0.0002721
31778	(127, 283)	0.7134901821530323	0.00091247	0.00698558
31779	(127, 284)	0.7947688033073597	1.463189297929323e-05	0.000205327
31780	(127, 285)	1.1377300442929084	3.88984700064694e-06	6.478741378560271e-05
31781	(127, 286)	1.775514822160236	5.667646035521005e-11	2.903770633700182e-09
31782	(127, 287)	2.004486247398455	2.4682133512540677e-15	3.112719923731664e-13
31783	(127, 288)	2.5454734507014845	2.9633635210792193e-17	5.7968977575978006e-15
31784	(127, 289)	5.947650873447191	1.298923003331269e-18	3.564731817267251e-16
31785	(127, 290)	1.6552190324689708	1.0562662678530504e-11	6.314197648956706e-10
31786	(127, 291)	1.07756	1.5937243024259808e-05	0.000221457
31791	(127, 296)	2.0200754848132725	0.000146222	0.00148189
31794	(127, 299)	1.3803269012028423	0.00133302	0.00958845
31795	(127, 300)	1.5277652693568933	1.3212287355164869e-05	0.000187899
31810	(128, 131)	1.0620837401188479	6.980922401884234e-06	0.000107865
31811	(128, 132)	1.2002924960039696	7.668092342504333e-06	0.000116764
31812	(128, 133)	1.1564383134387213	8.415716575798202e-08	2.2127791307981982e-06
31813	(128, 134)	0.8445846004521141	0.000742827	0.00589248
31821	(128, 142)	1.1302106307178272	0.000889049	0.00683027
31822	(128, 143)	1.6014197601968676	6.540196686714802e-05	0.00074698
31823	(128, 144)	1.9602048781922916	1.658414825729831e-06	3.084447227476957e-05
31828	(128, 149)	0.7237010482659687	0.000351419	0.00313693
31829	(128, 150)	1.6290622587804093	1.1069596393038306e-05	0.000161046
31831	(128, 152)	1.2739349848127786	0.000181899	0.00178684
31833	(128, 154)	1.198998140590536	9.178140016967826e-05	0.00100206
31834	(128, 155)	2.11329	2.752547659318653e-06	4.7892941099693896e-05
31835	(128, 156)	2.1319717758766608	1.1562911404171052e-06	2.2538344783408634e-05
31840	(128, 161)	0.7575669004380038	0.000792895	0.00621916
31846	(128, 167)	1.0958453201874472	1.428793354341842e-07	3.5120685907412373e-06
31847	(128, 168)	0.8004061165672589	2.5352027752663918e-06	4.460940956216466e-05
31848	(128, 169)	0.7295937892855551	5.848910700281422e-05	0.000675695
31851	(128, 172)	0.943624	0.000649055	0.0052704
31857	(128, 178)	1.3500264788322474	5.094071591042939e-06	8.17437714016495e-05
31858	(128, 179)	1.8220848059239656	9.643595654636567e-09	3.166521507237259e-07
31859	(128, 180)	0.9467389662746807	7.193907675320522e-05	0.000812042
31860	(128, 181)	1.116660633087971	9.385084229366689e-06	0.000139223
31861	(128, 182)	1.7902380713986834	5.239418020115751e-10	2.229683962904061e-08
31862	(128, 183)	1.0583336369674774	3.9422774445662024e-07	8.690823498402197e-06
31863	(128, 184)	0.9957558225169738	7.572368098851403e-08	2.016278674435621e-06
31864	(128, 185)	1.0461435779453305	5.048954961694908e-08	1.4023552248696133e-06
31865	(128, 186)	0.6102805307418531	0.000215425	0.00206822
31866	(128, 187)	1.1410867135947749	6.032578954148803e-07	1.267970391924897e-05
31867	(128, 188)	1.4720045400843214	5.4861928754707635e-08	1.502202959626493e-06
31868	(128, 189)	0.787691	7.434211334752463e-05	0.000834487
31869	(128, 190)	0.8951646340099423	8.454820823538426e-06	0.000126943
31870	(128, 191)	0.8135256053849689	0.000531333	0.00444294
31871	(128, 192)	1.1846868228962102	9.047905863685842e-05	0.000990523
31872	(128, 193)	1.2327211811559622	1.659750913018808e-05	0.000229641
31873	(128, 194)	0.8912519141846343	3.88190123717803e-05	0.000476008
31874	(128, 195)	2.0055186647675005	1.7087452114611702e-08	5.273744566056613e-07
31876	(128, 197)	1.1295918764763464	1.3024304749221271e-05	0.000185681
31877	(128, 198)	1.3064071813899123	1.418148361254463e-06	2.7038111819153106e-05
31878	(128, 199)	0.870154	0.000104891	0.0011231
31879	(128, 200)	1.2289691172213544	5.86831326279141e-07	1.2366727700963696e-05
31884	(128, 205)	0.8153518706498474	0.000108284	0.00115101
31885	(128, 206)	0.9371883748089297	4.009670987766128e-05	0.000487591
31902	(128, 223)	1.517338153431935	2.7562641302213778e-05	0.00035492
31903	(128, 224)	1.6358255812894054	5.018231339135377e-06	8.087607337723651e-05
31904	(128, 225)	0.6396726291779027	0.000349624	0.00312263
31905	(128, 226)	1.0031976530095863	7.951099891406941e-06	0.000120428
31915	(128, 236)	1.0282773284176603	0.000431229	0.00373518
31927	(128, 248)	0.5989165232007365	6.544628521263351e-05	0.000747133
31928	(128, 249)	0.6465435956190471	1.3497951989113182e-08	4.2612063988637635e-07
31929	(128, 250)	0.703169	5.146668490366922e-07	1.1023912849366417e-05
31930	(128, 251)	0.8299045467422439	5.3645349343898426e-05	0.000627645
31931	(128, 252)	0.9820690163350461	3.7429040250039153e-06	6.264241417592312e-05
31932	(128, 253)	1.7478918853821337	6.7063933039367265e-09	2.2604710605265027e-07
31934	(128, 255)	1.5288121024407755	0.00101756	0.00766157
31936	(128, 257)	1.2623659923870878	0.000803184	0.0062773
31937	(128, 258)	2.883400205735071	3.413170700627691e-06	5.783662467196549e-05
31938	(128, 259)	1.6912424854808497	3.0717504094810646e-07	6.978768416196844e-06
31939	(128, 260)	1.7491866938900151	3.248739435288231e-12	2.1525015564315068e-10
31940	(128, 261)	1.2787164038411782	3.120999498874548e-08	9.092122846510225e-07
31941	(128, 262)	1.388084341289996	3.0744221651171907e-10	1.357382678220525e-08
31942	(128, 263)	1.2470808124432342	1.3663091199922166e-07	3.377572277315451e-06
31947	(128, 268)	0.8510838533213385	1.0989901655857718e-05	0.000160128
31950	(128, 271)	1.146238920412038	1.4813364505880856e-06	2.805883603915887e-05
31953	(128, 274)	0.7073647310857334	0.00116159	0.00855536
31954	(128, 275)	1.5387012080470486	3.897604320110424e-07	8.615935298199249e-06
31955	(128, 276)	1.4328371909380104	3.022406396011087e-05	0.000383869
31956	(128, 277)	1.288987254779817	1.046731936930886e-05	0.0001533
31957	(128, 278)	1.0157129564042164	0.000101569	0.00109384
31958	(128, 279)	1.8790513582995105	0.000238722	0.00226756
31959	(128, 280)	1.9212065591980154	1.1318180073933435e-08	3.6665286100003946e-07
31960	(128, 281)	1.603376083247941	0.000134004	0.00137684
31961	(128, 282)	1.3178330630252224	0.000451618	0.0038759
31962	(128, 283)	1.3230217249601126	1.2492830647595678e-08	3.9776942195749426e-07
31963	(128, 284)	1.7302995186807788	1.0242240421705965e-05	0.000150689
31964	(128, 285)	1.6011311922795914	5.4456299339102163e-08	1.491941982063513e-06
31965	(128, 286)	1.7190121573965949	1.2338193839410499e-08	3.946669540644811e-07
31966	(128, 287)	1.5718617390339231	3.786566977222214e-13	3.0790399253671745e-11
31967	(128, 288)	2.0182096589858225	1.7875909199420904e-19	6.12357652653354e-17
31968	(128, 289)	6.2613387191091245	1.1295494795984154e-23	1.1366326961267304e-20
31969	(128, 290)	3.41628	2.964397727017363e-17	5.7968977575978006e-15
31970	(128, 291)	1.461773929860699	4.692688047453935e-06	7.629132459780293e-05
31972	(128, 293)	0.8407796307864308	0.000149015	0.00150514
31973	(128, 294)	1.2130922022560373	2.6379214334479434e-07	6.078923814740893e-06
31975	(128, 296)	1.5236553068297791	0.000323226	0.00292417
31977	(128, 298)	1.1457236575115675	0.000299627	0.00274512
31978	(128, 299)	1.9565126826528092	8.578875629194863e-07	1.7250968849531268e-05
31979	(128, 300)	1.332465873739893	1.2659200545685962e-05	0.000181117
31980	(128, 301)	0.837355	0.00127379	0.00924499
31990	(128, 311)	0.3962616572047346	0.000280763	0.00259593
31991	(128, 312)	0.3919987116414735	7.967675431354602e-05	0.000885316
31993	(129, 131)	-0.470918	0.000532149	0.00444617
31995	(129, 133)	-0.517665	2.8005290726341805e-09	1.0302235699718473e-07
32012	(129, 150)	1.1945541002891877	3.613658304229801e-07	8.03976553443591e-06
32015	(129, 153)	0.7852184710765239	0.000314955	0.00286006
32017	(129, 155)	1.3306122030767862	1.5373516169067038e-06	2.8859549338597237e-05
32018	(129, 156)	0.8242235836760565	0.00068645	0.00551776
32020	(129, 158)	0.565866	9.95638194008413e-05	0.00107561
32021	(129, 159)	0.7103396811851674	0.000682857	0.00549436
32029	(129, 167)	0.5921134737514683	0.000189226	0.00184755
32030	(129, 168)	0.7003174631428802	1.9324025153700157e-05	0.000261962
32039	(129, 177)	0.6824804148564985	0.000517905	0.00434819
32040	(129, 178)	0.573216	0.000921916	0.00704135
32041	(129, 179)	1.502873471303094	1.1182379454437763e-13	1.0095702991192493e-11
32042	(129, 180)	1.0973401706718555	4.8023862749865784e-08	1.3400350055928753e-06
32043	(129, 181)	0.9670965040994212	1.0757803690130896e-05	0.000157125
32044	(129, 182)	1.0660734126706426	9.331062187306444e-10	3.781037203935306e-08
32045	(129, 183)	0.7578002170368051	1.1950444535195718e-10	5.709381023684356e-09
32046	(129, 184)	0.8006931131982782	1.1436266644188818e-12	8.269208311092277e-11
32047	(129, 185)	0.7054255339981161	7.100922021513871e-09	2.3851295866560603e-07
32048	(129, 186)	0.36361612333877336	0.000343699	0.00307882
32049	(129, 187)	0.7243615152317496	1.16000556472995e-06	2.259742132738319e-05
32050	(129, 188)	0.7403792262470894	8.313780441533236e-06	0.00012511
32051	(129, 189)	0.6460171966315467	1.6156724113624343e-05	0.00022404
32052	(129, 190)	0.5761591662514647	0.000111262	0.00117801
32054	(129, 192)	1.0988936022739673	7.910757461515093e-06	0.000119968
32055	(129, 193)	0.7003901550112626	2.5895917690633627e-05	0.000336508
32056	(129, 194)	0.7733108902179088	3.851260741497222e-06	6.425552506910443e-05
32057	(129, 195)	1.5743351285026956	2.6841078021268677e-08	7.943939396478544e-07
32062	(129, 200)	1.0432511493512495	2.5876612053844364e-07	5.991688584912448e-06
32065	(129, 203)	0.7009576160678535	3.570751974533674e-05	0.000443712
32066	(129, 204)	0.43795677419744733	0.000182728	0.00179328
32068	(129, 206)	0.6834152164864347	0.000165888	0.00165105
32115	(129, 253)	0.8692773777314171	3.9827178377772495e-06	6.612899769077997e-05
32117	(129, 255)	1.100478231201583	2.3254629490096767e-06	4.135573854938011e-05
32120	(129, 258)	1.4182152250531261	1.9844449660199498e-10	9.076768589368333e-09
32121	(129, 259)	1.2648384189443844	3.6395897968696066e-13	2.9795902843830313e-11
32122	(129, 260)	1.041314899716661	1.6548088526731313e-10	7.700281540748065e-09
32123	(129, 261)	0.8760815968109018	7.964151654551616e-08	2.1043571611952822e-06
32124	(129, 262)	0.9006284255224271	1.5528334243696735e-11	8.953999436400597e-10
32125	(129, 263)	0.7525869172353551	0.000245471	0.00232298
32129	(129, 267)	-0.373764	0.000215967	0.0020726
32134	(129, 272)	-0.443927	0.000397816	0.00348791
32135	(129, 273)	-0.471292	0.0012019	0.00880661
32138	(129, 276)	0.9332557159827843	4.692283818110361e-06	7.629132459780293e-05
32139	(129, 277)	0.8831469767885212	6.3547375429276395e-06	9.946214454340504e-05
32141	(129, 279)	0.6643352488397746	1.6165131613082027e-05	0.000224044
32142	(129, 280)	0.7639043247859719	4.8465830205265446e-05	0.000575454
32145	(129, 283)	0.8625174683499719	4.1291330865609846e-11	2.184460648564974e-09
32146	(129, 284)	0.911111	1.1738232366441838e-09	4.617006201396639e-08
32147	(129, 285)	1.3237366156568817	2.9945566502966777e-15	3.652527292070198e-13
32148	(129, 286)	1.5233875780587454	2.747357857843084e-18	6.984217467983095e-16
32149	(129, 287)	1.5683068198389216	9.043870822323486e-18	2.0412523578927417e-15
32150	(129, 288)	1.8173745097198464	6.079173484059731e-21	2.996226106669072e-18
32151	(129, 289)	7.40201	3.5684107772930567e-29	1.9150867661559102e-25
32152	(129, 290)	2.9262202417078385	2.5557229611416062e-23	2.4204700930607985e-20
32153	(129, 291)	1.3121527818560277	5.826653888462594e-15	6.716783042163049e-13
32155	(129, 293)	1.3437427374364819	7.044381305636269e-11	3.540589609193938e-09
32160	(129, 298)	0.9995712633665239	1.9492567685357468e-05	0.000263994
32161	(129, 299)	1.7772819526028725	1.225058249706135e-07	3.088284891391233e-06
32162	(129, 300)	1.4651817396066833	1.2120830609017443e-09	4.759741782489037e-08
32181	(130, 137)	0.5599482585144223	0.000831551	0.00645674
32187	(130, 143)	0.9957836698479002	0.00110453	0.00820262
32188	(130, 144)	0.8298653571260097	0.000153747	0.00154873
32189	(130, 145)	0.715473	0.00139371	0.00995085
32194	(130, 150)	1.406148478326627	1.5208046337690545e-05	0.000212226
32196	(130, 152)	1.229039123705459	7.335229565350598e-05	0.000825597
32197	(130, 153)	1.19153	0.000505604	0.00426179
32198	(130, 154)	1.1546701785573572	0.000221168	0.00211789
32199	(130, 155)	1.2655330004721246	1.066252875988757e-06	2.099259970427614e-05
32200	(130, 156)	1.4870754255671725	4.4840416853572444e-05	0.000537429
32203	(130, 159)	1.2045983864888996	0.000570238	0.00472268
32205	(130, 161)	0.7855755055491257	0.00044255	0.00381163
32211	(130, 167)	0.598092	0.000248359	0.00234663
32214	(130, 170)	0.6221520504276461	0.000907096	0.00694793
32221	(130, 177)	0.9856533692168579	3.515719667939603e-05	0.000437888
32222	(130, 178)	1.0162951776905857	0.000124065	0.00129343
32223	(130, 179)	1.87363	3.611820153090672e-08	1.037185048837292e-06
32224	(130, 180)	1.0270711867178257	4.423663357413937e-05	0.000531379
32225	(130, 181)	0.7265537817933321	7.421455351909872e-06	0.000113654
32226	(130, 182)	1.149214570059199	3.520616417240463e-07	7.883601927173463e-06
32227	(130, 183)	0.6620339405814547	1.1153917867547885e-06	2.1846933776173172e-05
32228	(130, 184)	0.6643911554886361	2.2491133408732837e-06	4.017545246949722e-05
32229	(130, 185)	0.7575629664933421	2.057200369087819e-09	7.75076716281675e-08
32230	(130, 186)	0.6627954287220971	2.125477685799202e-06	3.832127573788251e-05
32231	(130, 187)	0.6945421316210639	8.998548915889646e-06	0.000134114
32232	(130, 188)	0.9976864860108681	1.0081454623564468e-06	1.999771415904671e-05
32233	(130, 189)	0.8503366932497288	2.131377852880648e-05	0.000284858
32234	(130, 190)	0.6833156480694504	2.9459989386617925e-05	0.000375547
32236	(130, 192)	0.7469053421130509	0.000761606	0.00600789
32237	(130, 193)	1.0137733821150463	7.09434417384503e-06	0.000109407
32238	(130, 194)	0.7431062119219154	0.000465532	0.00397203
32239	(130, 195)	1.220530183809493	2.4790453845446177e-05	0.000324104
32240	(130, 196)	0.6034070712863864	0.000462887	0.00395435
32244	(130, 200)	0.8551842574681457	4.2969709628477414e-05	0.000517834
32257	(130, 213)	1.296845445687096	0.000102446	0.00110132
32268	(130, 224)	1.0033382703962188	1.0321701990557514e-05	0.000151581
32272	(130, 228)	0.9588457685297961	0.000860554	0.00665157
32289	(130, 245)	0.6926966496618079	0.000464628	0.00396572
32297	(130, 253)	0.8133060204756493	4.646704075355691e-05	0.000554174
32298	(130, 254)	0.8086971333206452	0.000132675	0.00136563
32299	(130, 255)	1.051950884537719	0.000193421	0.00188166
32302	(130, 258)	1.4882035494280421	1.8124475286558485e-08	5.554760665076531e-07
32303	(130, 259)	1.29292	9.556411549109303e-11	4.662467012459883e-09
32304	(130, 260)	1.0181863030332161	2.6165236875177026e-06	4.5836716413787404e-05
32305	(130, 261)	0.8654660880287592	5.080597456510485e-05	0.000598678
32306	(130, 262)	0.7014601773945354	5.815438455571458e-05	0.000672601
32307	(130, 263)	0.9039812527894264	7.5025926047301846e-06	0.000114751
32312	(130, 268)	0.4825122760668289	0.000222973	0.00213348
32320	(130, 276)	1.2398673462701195	5.0152567576528464e-05	0.000592423
32322	(130, 278)	0.7106144930101228	0.000607536	0.00498549
32323	(130, 279)	0.6152	0.00117286	0.00862783
32324	(130, 280)	1.1846270017935068	0.000923849	0.00705388
32325	(130, 281)	0.9038141676520557	3.940203273146393e-05	0.000481081
32326	(130, 282)	0.512741	0.000398572	0.00349328
32327	(130, 283)	0.7959122596324246	3.974168969165856e-06	6.603245111100105e-05
32328	(130, 284)	0.7756621441517009	2.1330096519241537e-06	3.841405637493981e-05
32329	(130, 285)	1.4494612020677193	2.2697472719314285e-15	2.8774557213007857e-13
32330	(130, 286)	1.4884957183714995	8.649643219531924e-14	8.0035712097052e-12
32331	(130, 287)	1.573521399730747	3.447155328393617e-12	2.277716135659919e-10
32332	(130, 288)	1.407051582692487	2.742188237022182e-14	2.8002205927359074e-12
32333	(130, 289)	6.760827413874085	1.001783082130951e-20	4.697779092233696e-18
32334	(130, 290)	2.8275394758315504	8.228989347041306e-12	5.076224961065673e-10
32335	(130, 291)	1.2891125436996846	1.898533930367193e-11	1.0801070361680305e-09
32337	(130, 293)	0.9480667816181588	2.227165180672051e-05	0.000295534
32338	(130, 294)	0.5752638814062929	0.000967961	0.00733618
32340	(130, 296)	1.8446899906923115	5.007377149147833e-06	8.072807866521679e-05
32342	(130, 298)	1.1503919481560616	6.732387512623398e-05	0.000766214
32343	(130, 299)	1.6311250455823876	1.9608774030575213e-09	7.422597135194462e-08
32344	(130, 300)	1.1387854119931622	4.964146295818634e-06	8.016490479248941e-05
32345	(130, 301)	1.127431935859791	0.000170536	0.00169
32375	(131, 150)	1.3233323742584566	8.050438962866939e-07	1.6283260148468844e-05
32380	(131, 155)	1.3157086468616788	4.531993508162532e-06	7.407777273697409e-05
32381	(131, 156)	0.8186314282065061	0.00062542	0.00510536
32402	(131, 177)	0.7928517164097592	0.000130782	0.00135121
32404	(131, 179)	1.265178309736498	1.0818493186245046e-10	5.230671064953173e-09
32405	(131, 180)	0.8236752451399607	6.293885823092224e-06	9.866958102602322e-05
32406	(131, 181)	0.6598516025302524	3.3112338375248066e-05	0.000415158
32407	(131, 182)	0.689352	6.720986243986585e-06	0.000104316
32408	(131, 183)	0.6321374327412121	5.6000783522159714e-08	1.5290524844001338e-06
32409	(131, 184)	0.5119635303522628	7.5285210086951345e-06	0.000115074
32410	(131, 185)	0.4433598184187556	2.517445016646417e-05	0.000328458
32412	(131, 187)	0.5949800858550509	4.977305255085025e-07	1.0703865588862946e-05
32414	(131, 189)	0.6141794530371419	4.7077668676700236e-05	0.000560161
32415	(131, 190)	0.6930311813375241	3.006074149842308e-06	5.179902826067679e-05
32417	(131, 192)	0.7113092871659896	0.00010615	0.00113391
32419	(131, 194)	0.4927705808014061	0.000813434	0.00634011
32420	(131, 195)	1.2658997836414052	2.818861337031442e-06	4.8923399726897475e-05
32425	(131, 200)	0.9289901678391423	3.1808656219282766e-06	5.432779010069225e-05
32478	(131, 253)	0.7265143649274057	0.000269425	0.00250437
32479	(131, 254)	0.710395	0.000454527	0.00389671
32480	(131, 255)	0.9151689199142347	0.000647872	0.00526462
32483	(131, 258)	1.1295797906255118	4.2864441097327834e-05	0.000516824
32484	(131, 259)	1.1670507354273656	3.854346909015185e-11	2.0593894917294517e-09
32485	(131, 260)	0.8940462361585678	8.816224941853539e-10	3.593523045708589e-08
32487	(131, 262)	0.45774631340941196	0.000469815	0.00400362
32488	(131, 263)	0.765392	8.314042062195772e-05	0.000919992
32491	(131, 266)	-0.585429	6.909245870498301e-08	1.8529899211045997e-06
32492	(131, 267)	-0.488169	1.0638474776245241e-07	2.7187776199334463e-06
32494	(131, 269)	-0.408955	4.50363198644201e-06	7.364956133409074e-05
32497	(131, 272)	-0.605176	6.288784561941658e-07	1.31391724214565e-05
[truncated: 4,980 more rows]

## Sheet: Figure4CD
Figure4C
[truncated: 18 more rows]

## Sheet: Figure4E
Time(ps)	EP383	EP466	CT335	CT496	CT524	system	rep
[truncated: 600,010+ more rows]

[truncated: 12 more sheets: Figure5AB, Figure5B, Figure5C, Figure5E, Figure6B, Figure6CD, FIgure6E, Table 1, Table 2, Figure7E, Figure7F, Figure7G]
